# Supplementary material for: FBXO11 is a candidate tumor suppressor in the leukemic transformation of myelodysplastic syndrome
Source: Blood Cancer J. 2020 Oct 6;10(10):98. doi: 10.1038/s41408-020-00362-7 (PMC7538974; doi:10.1038/s41408-020-00362-7)
Supplement: Supplementary file 2 — Supplemental Table 1 [file 41408_2020_362_MOESM2_ESM.xlsx]

## Sheet: Sheet1
Oligonucleotides
Name	Description	Used in Figure	Sequence
FXBO11_1S	Used to synthesize FBXO11 sgRNA #1	1C	CACCGATATATAACAGATCATGCAC
FXBO11_1AS	Used to synthesize FBXO11 sgRNA #1	1C	AAACGTGCATGATCTGTTATATATC
FXBO11_3S	Used to synthesize FBXO11 sgRNA #2	1C	CACCGAGAGCCTTCCATAAAAACGA
FXBO11_3AS	Used to synthesize FBXO11 sgRNA #2	1C	AAACTCGTTTTTATGGAAGGCTCTC
FBXO11 OE For 1	Used to synthesize WT FBXO11.v1 cDNA	None	ttaacctcgagaagcttgatATGGTTGCAGAAGAATCAG
FBXO11 OE Rev 1.2	Used to synthesize WT FBXO11.v1 cDNA	None	ccaaccccgtggaattcgatTCAGTTGTGCTGCAATGTATTAG
FXBO11 896 1xMUT F PAGE	Used to synthesize FBXO11.v1sm1	1G	tggactatatataacagatcatgcacaaggaatatatgaggataatg
FXBO11 896 1xMUT R PAGE	Used to synthesize FBXO11.v1sm1	1G	cattatcctcatatattccttgtgcatgatctgttatatatagtcca
FBXO11.v4 5' Assembly F	Used to synthesize FBXO11.v4sm1	1E	acctcgagaagcttgatATGAACTCCGTCCGAGCC
FBXO11.v1 5' Assembly R	Used to synthesize FBXO11.v4sm1	1E	ccccgtggaattcgatTCAGTTGTGCTGCAATGTATTAG
EZH2 inclusion F	Used for RT-PCR splicing analysis of EZH2	4D	CAGCATTTGCCACTCCTACC
EZH2 inclusion R	Used for RT-PCR splicing analysis of EZH2	4D	AGAGCAGCAGCAAACTCCTTT
EZH2 exclusion F	Used for RT-PCR splicing analysis of EZH2	4D	CAGCATTTGGAGGGAGCA
EZH2 exclusion R	Used for RT-PCR splicing analysis of EZH2	4D	GCTGGGCCTGCTACTGTTATT
