# Supplementary material for: FBXO11 is a candidate tumor suppressor in the leukemic transformation of myelodysplastic syndrome
Source: Blood Cancer J. 2020 Oct 6;10(10):98. doi: 10.1038/s41408-020-00362-7 (PMC7538974; doi:10.1038/s41408-020-00362-7)
Supplement: Supplementary file 3 — Supplemental Table 2 [file 41408_2020_362_MOESM3_ESM.xlsx]

## Sheet: Sheet1
Brunello sgRNA ID	Gene Name	Avg counts (IL dropout)	Avg counts (Library)	Fold Change
BRUGEN00240	ACY1	11542.3	17.9902	641.586
BRUGEN52811	KIRREL2	10733.5	16.7495	640.823
BRUGEN61957	PROSER3	3754.11	7.6351	491.691
BRUGEN01758	BLVRB	4667.45	10.1165	461.37
BRUGEN04391	CYP2F1	9765.26	21.6169	451.742
BRUGEN06697	G6PC	3907.73	8.82808	442.647
BRUGEN04147	CSTA	3216.88	10.546	305.033
BRUGEN34853	CABYR	2709.16	9.20984	294.16
BRUGEN50403	ADCK4	5592.48	19.5649	285.842
BRUGEN10148	KHK	379.064	1.33614	283.7
BRUGEN23986	ARHGEF1	3365.57	12.2162	275.502
BRUGEN56104	TTC30A	2955.76	10.88	271.669
BRUGEN25370	RNF7	2714.94	10.0211	270.923
BRUGEN36421	PHPT1	3716.72	14.6021	254.533
BRUGEN75994	MUC22	2770.66	11.0709	250.265
BRUGEN19119	TGIF1	965.862	4.00843	240.958
BRUGEN13660	PEPD	2184.84	9.20984	237.229
BRUGEN69670	MSANTD1	2267	9.97335	227.306
BRUGEN36878	SERTAD1	615.702	2.72	226.361
BRUGEN15429	PTPN6	832.169	3.96071	210.106
BRUGEN04363	CYP2B6	1372.23	6.72843	203.945
BRUGEN37416	VILL	773.255	3.91299	197.613
BRUGEN39758	SETD4	1207.3	6.25124	193.129
BRUGEN24315	NUMBL	1024.16	5.39229	189.931
BRUGEN37147	PIK3R4	1075.94	5.72632	187.894
BRUGEN28142	GPNMB	2858.47	15.6042	183.186
BRUGEN75106	TVP23A	1377.15	7.77826	177.051
BRUGEN48446	SOWAHC	1944.27	11.5481	168.363
BRUGEN29942	UPK1A	2489.25	14.793	168.272
BRUGEN27703	ZNF267	800.56	5.05825	158.268
BRUGEN42455	TMEM63B	2816.9	17.847	157.836
BRUGEN52816	HDHD2	1294.25	8.39861	154.103
BRUGEN32448	TRIM2	1212.09	7.87369	153.942
BRUGEN52778	EMILIN2	3860.37	25.9116	148.982
BRUGEN68728	TAS2R60	601.312	4.15158	144.839
BRUGEN20418	ZFP36	932.408	6.53755	142.623
BRUGEN61965	CDC42EP5	1168.92	8.20773	142.417
BRUGEN29120	ZMYND11	1377.03	9.68703	142.152
BRUGEN44485	UBQLN4	2134.05	15.2225	140.191
BRUGEN33407	PLD3	2056.81	14.8407	138.592
BRUGEN55405	CCDC97	1031.42	7.49194	137.67
BRUGEN23258	ARHGEF7	806.587	6.06036	133.092
BRUGEN67776	NKPD1	815.319	6.1558	132.447
BRUGEN67786	MAMSTR	2486.54	18.9923	130.924
BRUGEN74217	ANKRD33B	1485.26	11.5004	129.149
BRUGEN49177	RSG1	775.715	6.20352	125.044
BRUGEN60424	C7orf57	949.012	7.6351	124.296
BRUGEN49321	TMEM231	853.816	6.87159	124.253
BRUGEN17369	PMEL	1056.75	8.54177	123.716
BRUGEN37816	ABHD17B	2874.71	23.4302	122.692
BRUGEN61462	C2CD4A	787.523	6.44211	122.246
BRUGEN26796	TOM1L1	1472.1	12.1207	121.453
BRUGEN10603	LGALS3BP	1616.12	13.3137	121.388
BRUGEN62958	CRYGN	518.537	4.29474	120.738
BRUGEN28881	GNA13	3936.01	32.64	120.589
BRUGEN25513	IQCB1	775.961	6.48983	119.566
BRUGEN49673	ZMAT4	1033.88	8.92352	115.86
BRUGEN60368	WBSCR28	1119.48	10.0211	111.713
BRUGEN03798	CLDN7	1396.71	12.6456	110.45
BRUGEN34305	TBC1D10B	1057.86	9.59159	110.29
BRUGEN32710	EXOSC2	1204.22	10.9277	110.199
BRUGEN40848	FNBP1L	703.888	6.44211	109.263
BRUGEN54262	ZNF496	2872.86	26.3411	109.064
BRUGEN55403	CCDC97	1006.7	9.25756	108.743
BRUGEN60631	OR13F1	861.441	7.96913	108.097
BRUGEN70188	XKRY2	530.837	4.91509	108.001
BRUGEN12871	NSF	649.156	6.01264	107.965
BRUGEN09577	IMPG1	952.579	8.82808	107.903
BRUGEN53324	PRADC1	2378.19	22.2849	106.717
BRUGEN58678	CMTM3	1300.28	12.3116	105.614
BRUGEN69198	KIAA2022	1742.68	16.7972	103.748
BRUGEN39877	HAO1	637.594	6.1558	103.576
BRUGEN28553	NPC2	2035.04	19.8513	102.514
BRUGEN49926	SUGCT	2560.46	25.1481	101.815
BRUGEN38190	VRK3	434.902	4.29474	101.264
BRUGEN46359	SPTBN4	603.648	5.96492	101.2
BRUGEN58403	AEBP2	1014.08	10.0211	101.194
BRUGEN47356	GFRA4	1003.5	9.97335	100.618
BRUGEN17025	CCL22	1107.92	11.0232	100.508
BRUGEN46181	BEND3	670.557	6.68071	100.372
BRUGEN02427	CBL	593.809	5.9172	100.353
BRUGEN00882	APBA1	1097.96	11.0709	99.1751
BRUGEN50409	CNTD2	743.245	7.6351	97.3459
BRUGEN30017	CYB561D2	1030.06	10.5937	97.2337
BRUGEN45379	TTYH1	1488.7	15.3656	96.8853
BRUGEN61810	ERVV-1	375.128	3.91299	95.8674
BRUGEN51251	ACAD10	783.587	8.20773	95.4694
BRUGEN53737	JAGN1	1379.12	14.6498	94.1387
BRUGEN45166	PELI2	1094.14	11.6435	93.9701
BRUGEN48251	LRRC19	567.366	6.06036	93.6191
BRUGEN25673	KIAA0100	1029.45	11.0232	93.3896
BRUGEN23799	PRY	709.422	7.6351	92.9159
BRUGEN24247	DLGAP1	414.363	4.53334	91.4034
BRUGEN11533	MAP3K10	1979.81	21.76	90.984
BRUGEN39416	CD244	1522.28	16.7495	90.8852
BRUGEN31212	KLRK1	1136.95	12.6456	89.9081
BRUGEN46135	GRAMD1A	1204.1	13.4569	89.4785
BRUGEN59342	OR10J5	690.85	7.73054	89.3664
BRUGEN67626	C17orf47	792.319	8.8758	89.2674
BRUGEN36702	STRN4	1105.7	12.5979	87.7689
BRUGEN71911	PRAMEF17	429.983	4.91509	87.4821
BRUGEN20548	ZNF35	595.531	6.82387	87.2717
BRUGEN12213	CEACAM6	1647	18.8969	87.1571
BRUGEN40878	ANKHD1	744.844	8.6372	86.2367
BRUGEN68571	ZAR1	563.922	6.58527	85.6338
BRUGEN02232	CALM3	1459.92	17.0835	85.458
BRUGEN66881	NEGR1	879.275	10.546	83.3754
BRUGEN60679	MUM1L1	1463.24	17.5607	83.3249
BRUGEN05187	DVL2	1084.3	13.1228	82.6273
BRUGEN72811	RGS21	1216.77	14.8407	81.9884
BRUGEN55571	COX19	703.765	8.58949	81.9333
BRUGEN01392	ATP4A	1251.45	15.3179	81.6985
BRUGEN21219	ADAM12	372.299	4.58106	81.2692
BRUGEN28915	PNMA2	1369.77	16.8927	81.0867
BRUGEN73814	SLC35G6	1331.89	16.4632	80.9011
BRUGEN63395	TMEM229B	538.954	6.72843	80.101
BRUGEN64545	TTC21A	1340.5	16.7972	79.8048
BRUGEN24533	GLP2R	2532.17	31.8765	79.437
BRUGEN50892	HKDC1	775.838	9.78247	79.309
BRUGEN67628	NEK8	1232.26	15.6042	78.9699
BRUGEN70381	B3GNT8	1109.89	14.2204	78.0491
BRUGEN39509	TUBA8	635.381	8.16001	77.8652
BRUGEN47680	CHST8	915.681	11.7867	77.6878
BRUGEN55293	ZNF30	1041.26	13.4569	77.3774
BRUGEN43308	H2AFJ	668.22	8.6372	77.3653
BRUGEN41105	COMMD8	1018.63	13.266	76.7848
BRUGEN26287	ZBTB39	358.032	4.6765	76.5598
BRUGEN20685	ZNF140	463.683	6.06036	76.5108
BRUGEN61994	ZNF555	1568.28	20.5193	76.4294
BRUGEN10672	LIPA	373.652	4.91509	76.0213
BRUGEN00425	ADRB2	536.863	7.1579	75.0029
BRUGEN38641	UCHL5	741.031	9.92563	74.6584
BRUGEN62169	CLDN19	780.143	10.4505	74.651
BRUGEN39847	GNG2	529.115	7.11019	74.4165
BRUGEN07622	FFAR1	1262.27	17.0358	74.0954
BRUGEN26689	NR2E3	534.404	7.25334	73.6769
BRUGEN75449	KRTAP4-7	680.765	9.25756	73.5361
BRUGEN13738	PFKFB1	1447.75	19.8035	73.1055
BRUGEN44933	AGTRAP	477.335	6.53755	73.0143
BRUGEN41294	TRMT61B	408.336	5.63088	72.5172
BRUGEN01756	BLVRB	789.737	10.9277	72.269
BRUGEN00993	APP	468.233	6.48983	72.1488
BRUGEN24031	DYRK1B	723.443	10.0688	71.8501
BRUGEN70323	SPEM1	1274.57	17.7516	71.8005
BRUGEN63381	GPR180	361.845	5.05825	71.5355
BRUGEN59322	LRRIQ3	564.906	7.92141	71.3137
BRUGEN59074	ZNF573	1005.34	14.1727	70.9354
BRUGEN23269	SPHK1	803.266	11.4049	70.4315
BRUGEN18590	SYT5	815.565	11.5958	70.3328
BRUGEN55729	ANKRD30A	962.787	13.6955	70.2998
BRUGEN68637	KRTAP6-2	1162.9	16.5586	70.2291
BRUGEN41552	SAMD4B	1293.64	18.5628	69.6897
BRUGEN76015	APITD1-CORT	711.513	10.2119	69.6746
BRUGEN12827	NPY5R	1011.86	14.6021	69.2955
BRUGEN14294	PNLIP	518.537	7.49194	69.2127
BRUGEN70827	TEX36	819.009	11.8344	69.2058
BRUGEN02221	CALCR	1896.18	27.4864	68.9862
BRUGEN61902	ZNF565	440.314	6.39439	68.8594
BRUGEN25633	RAPGEF2	612.381	8.92352	68.6255
BRUGEN22362	PDLIM4	197.157	2.91088	67.7312
BRUGEN10837	CYP4F3	493.201	7.30106	67.5519
BRUGEN03634	COL11A1	554.205	8.20773	67.5224
BRUGEN10019	KCNH1	547.072	8.11229	67.4374
BRUGEN36392	MRPL18	282.76	4.1993	67.3351
BRUGEN01767	BMI1	610.413	9.06668	67.3249
BRUGEN24020	NEMF	905.842	13.4569	67.3145
BRUGEN13324	PAX2	463.929	6.91931	67.0484
BRUGEN05888	EVX1	396.406	6.01264	65.9287
BRUGEN47925	SMAP2	567.612	8.6372	65.717
BRUGEN14176	FXYD1	1180.48	17.9902	65.6182
BRUGEN39942	RIN2	1148.01	17.7039	64.8453
BRUGEN63783	CABP7	203.799	3.14948	64.7088
BRUGEN33878	ASF1A	436.87	6.77615	64.4718
BRUGEN01577	ADGRB3	227.291	3.53123	64.3658
BRUGEN13284	PAK3	551.377	8.58949	64.192
BRUGEN69860	LRRTM3	254.226	3.96071	64.187
BRUGEN03697	MAP3K8	482.747	7.58738	63.6249
BRUGEN25773	CEP104	1051.22	16.5586	63.4847
BRUGEN39934	KCTD5	1570.86	24.7663	63.4273
BRUGEN13741	PFKFB2	756.651	11.9298	63.4251
BRUGEN68246	OR2V2	947.29	14.9362	63.4226
BRUGEN46296	SLC7A14	1302.25	20.6148	63.1706
BRUGEN08118	H2AFZ	1454.64	23.1916	62.7225
BRUGEN61525	SLC38A8	540.43	8.6372	62.57
BRUGEN43350	ERMARD	1457.22	23.3348	62.4484
BRUGEN58914	KRT40	360.246	5.77404	62.3906
BRUGEN53599	RAB11FIP4	812.859	13.1228	61.9424
BRUGEN18711	TARBP1	394.315	6.39439	61.6657
BRUGEN20503	ZNF18	702.535	11.4049	61.5992
BRUGEN04390	CYP2F1	1853.87	30.1586	61.4706
BRUGEN52789	MND1	348.93	5.6786	61.4465
BRUGEN34150	TPGS2	565.89	9.20984	61.444
BRUGEN56435	DMKN	865.623	14.1249	61.2833
BRUGEN37387	TAS2R7	433.549	7.11019	60.9758
BRUGEN59868	C2orf50	729.593	11.9776	60.9133
BRUGEN43551	PPP2R2D	856.153	14.0772	60.8183
BRUGEN25017	MYOT	1179.5	19.4695	60.582
BRUGEN20981	RNF103	1352.43	22.3327	60.5583
BRUGEN06541	FOLR3	1328.69	21.9509	60.5301
BRUGEN62136	IL23R	406.86	6.72843	60.4688
BRUGEN50896	FBXO11	651.985	10.7846	60.4553
BRUGEN76222	MYZAP	657.027	10.88	60.3885
BRUGEN69437	SYCN	1477.63	24.5278	60.2434
BRUGEN30488	AKAP11	368.24	6.1558	59.8201
BRUGEN21562	AXIN1	361.722	6.06036	59.6865
BRUGEN05287	EDN3	1183.19	19.9944	59.176
BRUGEN21712	HIST1H3I	508.206	8.58949	59.1661
BRUGEN20778	ZNF185	337	5.72632	58.8511
BRUGEN22018	SUPT3H	353.358	6.10808	57.851
BRUGEN67534	INO80E	474.629	8.20773	57.8271
BRUGEN32080	SYT11	466.02	8.06457	57.786
BRUGEN42017	USP40	622.466	10.7846	57.7182
BRUGEN76808	Non-Targeting_Control	1322.3	22.953	57.6088
BRUGEN32479	TTC28	466.635	8.11229	57.5219
BRUGEN31652	SWAP70	861.564	15.0793	57.1355
BRUGEN42867	G2E3	792.811	13.8863	57.0929
BRUGEN60765	DOCK11	849.511	14.8884	57.0584
BRUGEN26125	JAKMIP2	460.116	8.06457	57.054
BRUGEN52983	EVA1A	560.478	9.83019	57.016
BRUGEN66228	POLR2J2	488.65	8.58949	56.8893
BRUGEN20858	ZNF226	336.385	5.9172	56.8487
BRUGEN65617	RNF152	894.157	15.7474	56.7813
BRUGEN23449	SKAP2	678.92	11.9776	56.6827
BRUGEN59389	OR2B11	1575.05	28.1067	56.0381
BRUGEN62005	SYT6	462.33	8.25545	56.003
BRUGEN09666	INSRR	1207.79	21.5692	55.9961
BRUGEN73978	GAGE2B	536.494	9.68703	55.3828
BRUGEN54550	CORO6	541.045	9.78247	55.3076
BRUGEN57932	MRGPRX3	764.646	13.8386	55.2545
BRUGEN75142	C10orf131	434.041	7.87369	55.1255
BRUGEN15275	PSMD11	515.463	9.353	55.112
BRUGEN33278	PATZ1	718.524	13.0751	54.9536
BRUGEN43966	PCDHB10	1332.13	24.6232	54.1008
BRUGEN61993	ZNF555	323.717	6.01264	53.8394
BRUGEN71420	LOC389602	732.545	13.6477	53.6752
BRUGEN65394	TMEM218	209.703	3.91299	53.5914
BRUGEN60434	MTPN	1268.79	23.7165	53.4983
BRUGEN10001	KCND3	341.551	6.39439	53.4141
BRUGEN16698	RYR1	220.895	4.15158	53.2074
BRUGEN29467	YIF1A	555.312	10.4505	53.1372
BRUGEN40469	XAF1	856.645	16.1291	53.1116
BRUGEN47391	CRLF2	454.335	8.58949	52.8944
BRUGEN54368	C1orf198	1041.13	19.7081	52.8277
BRUGEN33409	PLD3	1180.98	22.4281	52.6561
BRUGEN53110	MEX3B	429.614	8.16001	52.6487
BRUGEN25754	ZNF646	378.449	7.20562	52.5213
BRUGEN35565	TAF5L	564.906	10.7846	52.3809
BRUGEN42931	NLRP2	1144.08	21.9032	52.2334
BRUGEN06999	KAT2A	460.854	8.82808	52.2032
BRUGEN70477	TOPAZ1	293.092	5.63088	52.0507
BRUGEN45841	STAMBPL1	290.14	5.58317	51.9669
BRUGEN60376	OR9A2	312.402	6.01264	51.9575
BRUGEN31891	NCDN	403.908	7.77826	51.9279
BRUGEN06533	FOLR1	437.485	8.44633	51.7959
BRUGEN76876	Non-Targeting_Control	1225.75	23.7165	51.6832
BRUGEN48972	APOO	670.925	13.0274	51.5012
BRUGEN66331	ANKRD18A	868.821	16.9404	51.287
BRUGEN10329	KRT6B	371.069	7.25334	51.1584
BRUGEN63573	ZNF600	493.939	9.68703	50.9897
BRUGEN40661	ZCCHC10	1136.82	22.3327	50.904
BRUGEN69121	ZNF680	1243.46	24.4323	50.8939
BRUGEN05203	E2F1	935.483	18.4197	50.7872
BRUGEN16188	RNASE6	583.847	11.5004	50.7677
BRUGEN15848	RARRES2	922.2	18.1811	50.7231
BRUGEN30341	SOX21	879.767	17.4176	50.5103
BRUGEN69691	PLCXD3	659.61	13.0751	50.4478
BRUGEN15552	PVR	1333.61	26.4365	50.4458
BRUGEN57418	SLC26A7	670.188	13.3137	50.3382
BRUGEN13513	PDE4A	547.195	10.88	50.2936
BRUGEN51710	TXNDC5	664.653	13.3137	49.9225
BRUGEN71571	OR51I1	555.066	11.1186	49.9223
BRUGEN39628	FXYD5	733.529	14.6976	49.9082
BRUGEN37835	RDH11	304.038	6.10808	49.7764
BRUGEN11787	MSRA	581.264	11.6912	49.7179
BRUGEN22138	ENC1	589.996	11.8821	49.6541
BRUGEN61761	STARD6	563.922	11.3572	49.6532
BRUGEN31458	FBXO21	1155.76	23.287	49.6311
BRUGEN18930	TDG	245.617	4.96281	49.4914
BRUGEN00915	APEX1	863.778	17.513	49.3221
BRUGEN70340	ATP9B	926.504	18.8491	49.1537
BRUGEN07518	NPBWR2	1078.03	21.9509	49.111
BRUGEN56427	TEX30	317.567	6.48983	48.933
BRUGEN58033	PRAP1	400.956	8.20773	48.8511
BRUGEN63621	ZNF433	286.573	5.86948	48.8243
BRUGEN41853	SLC25A36	323.717	6.63299	48.8041
BRUGEN21904	NR0B2	604.509	12.407	48.7231
BRUGEN12444	NEK2	536.863	11.0232	48.7032
BRUGEN12477	NEUROG1	294.199	6.06036	48.5448
BRUGEN52645	KRTAP1-5	452.367	9.353	48.366
BRUGEN15374	PTH1R	791.212	16.3677	48.3397
BRUGEN51513	OR11H1	384.844	7.96913	48.2919
BRUGEN38036	NAGPA	225.446	4.6765	48.2082
BRUGEN46315	PRX	1053.92	21.9032	48.1174
BRUGEN30355	FAM107A	1039.9	21.6169	48.1061
BRUGEN26595	MED12	530.591	11.0709	47.9266
BRUGEN02952	CDKN3	354.465	7.3965	47.9234
BRUGEN03830	CPT2	770.304	16.0814	47.9002
BRUGEN51990	KRTAP9-9	369.593	7.73054	47.8095
BRUGEN18346	STAT2	827.987	17.3221	47.7994
BRUGEN42606	FEM1A	375.497	7.87369	47.69
BRUGEN00087	ACAA1	823.56	17.2744	47.6751
BRUGEN73820	CCER2	796.009	16.7018	47.6601
BRUGEN30615	HRH3	434.656	9.16212	47.4406
BRUGEN73855	PGA4	534.65	11.3095	47.2744
BRUGEN16918	SCN10A	455.319	9.63931	47.2357
BRUGEN31006	NTNG1	921.339	19.5172	47.2065
BRUGEN45744	HACE1	694.663	14.7453	47.1109
BRUGEN51206	TNKS2	379.187	8.06457	47.0188
BRUGEN44034	PCDHA5	521.243	11.1186	46.8803
BRUGEN73758	TMEM72	513.864	10.9755	46.8194
BRUGEN21280	HMGA2	792.565	16.9881	46.6542
BRUGEN53683	FAM120B	293.83	6.29896	46.6474
BRUGEN63948	NIM1K	237.376	5.10597	46.4899
BRUGEN36719	CPSF1	239.467	5.15369	46.4651
BRUGEN33444	ZKSCAN5	478.319	10.3074	46.4055
BRUGEN26632	FGFBP1	1246.29	26.9137	46.3067
BRUGEN06790	GABRG3	205.398	4.4379	46.2827
BRUGEN13480	PDC	406.245	8.78036	46.2675
BRUGEN39107	LSR	1213.57	26.2456	46.2389
BRUGEN10747	LOR	469.709	10.1642	46.212
BRUGEN75790	MTRNR2L5	323.84	7.01475	46.1656
BRUGEN20321	WT1	811.998	17.6084	46.1141
BRUGEN42466	TMEM176A	374.267	8.16001	45.866
BRUGEN17553	SLC6A12	763.908	16.7972	45.4783
BRUGEN56433	DMKN	769.566	16.9404	45.4279
BRUGEN13161	OXCT1	539.569	11.8821	45.4102
BRUGEN77293	Non-Targeting_Control	958.606	21.2351	45.1425
BRUGEN47756	SUSD1	787.277	17.4653	45.0767
BRUGEN36107	APOBEC3C	988.247	22.1895	44.5367
BRUGEN50044	WDR78	437.485	9.83019	44.5043
BRUGEN22480	TP63	637.471	14.4112	44.2343
BRUGEN58716	CDYL2	953.809	21.5692	44.221
BRUGEN74725	CNTNAP3B	340.936	7.73054	44.1025
BRUGEN66633	HIST1H2BA	348.93	7.92141	44.049
BRUGEN49714	IGFLR1	689.374	15.652	44.044
BRUGEN47277	PRSS22	251.889	5.72632	43.9879
BRUGEN62177	C1orf210	878.66	20.0899	43.7365
BRUGEN37739	CRYL1	504.639	11.5481	43.699
BRUGEN69960	GEN1	560.601	12.8365	43.6724
BRUGEN03873	CREBL2	626.648	14.4112	43.4833
BRUGEN49088	ZNF576	991.445	22.8576	43.3749
BRUGEN18331	ST14	965.616	22.2849	43.3304
BRUGEN65105	NRK	1142.23	26.3888	43.2848
BRUGEN39541	IL17D	543.997	12.5979	43.1815
BRUGEN57998	TRIM6	231.841	5.39229	42.995
BRUGEN53470	CMSS1	559.863	13.0274	42.9759
BRUGEN12509	NFE2	1074.22	25.0049	42.9603
BRUGEN65822	ARMC12	191.377	4.48562	42.6645
BRUGEN31925	MPRIP	251.151	5.9172	42.4443
BRUGEN57554	C12orf56	295.429	6.96703	42.4038
BRUGEN75282	CXorf49	551.991	13.0751	42.217
BRUGEN08372	ZBTB48	623.819	14.793	42.1699
BRUGEN72471	C9orf152	934.745	22.1895	42.1255
BRUGEN32464	USP22	333.556	7.92141	42.1082
BRUGEN28519	RABAC1	178.708	4.24702	42.0785
BRUGEN77076	Non-Targeting_Control	742.507	17.6562	42.0537
BRUGEN47704	MPP5	309.942	7.3965	41.9038
BRUGEN64080	TMEM252	535.51	12.7888	41.8734
BRUGEN74141	RNF225	375.62	8.97124	41.8693
BRUGEN10132	KCNS2	405.261	9.68703	41.8354
BRUGEN06548	FOSB	301.209	7.20562	41.802
BRUGEN05274	S1PR3	436.132	10.4505	41.733
BRUGEN42189	LRRC36	321.38	7.73054	41.5728
BRUGEN37209	MINK1	378.818	9.1144	41.5626
BRUGEN32810	CELA3B	562.938	13.6	41.3924
BRUGEN57883	TADA1	1068.56	25.8162	41.3911
BRUGEN22408	FAM193A	909.9	21.9986	41.3617
BRUGEN76504	Non-Targeting_Control	970.29	23.4779	41.3277
BRUGEN75905	DCDC5	1028.1	24.9095	41.2733
BRUGEN48341	MRPL9	484.345	11.739	41.2596
BRUGEN76672	Non-Targeting_Control	1337.67	32.4969	41.163
BRUGEN65707	SKA3	630.338	15.3656	41.0226
BRUGEN00586	ALAS2	684.947	16.7018	41.0104
BRUGEN51256	SRCIN1	660.963	16.1291	40.9794
BRUGEN10918	TM4SF1	310.68	7.58738	40.9469
BRUGEN46151	PHRF1	671.294	16.4155	40.894
BRUGEN45932	CRAMP1L	161.858	3.96071	40.8661
BRUGEN24679	COG1	888.008	21.76	40.8091
BRUGEN63755	CCDC185	868.821	21.3306	40.7313
BRUGEN36579	USP25	761.448	18.706	40.7061
BRUGEN65596	OAF	1204.59	29.6814	40.584
BRUGEN44364	AKIP1	347.332	8.58949	40.4368
BRUGEN50894	FBXO11	651.493	16.1769	40.2731
BRUGEN62422	PUS10	349.176	8.68492	40.2049
BRUGEN61260	SPTY2D1	462.576	11.5481	40.0565
BRUGEN46653	SELK	290.386	7.25334	40.0348
BRUGEN23955	PRPF3	415.593	10.4028	39.95
BRUGEN72532	OR14I1	1169.17	29.2997	39.9038
BRUGEN75460	SMIM9	597.376	14.9839	39.8679
BRUGEN47055	MRPL17	745.828	18.7537	39.7696
BRUGEN03020	CEL	955.162	24.0506	39.7147
BRUGEN33086	ADAT1	937.943	23.6211	39.7079
BRUGEN44313	EIF5A2	852.586	21.4737	39.7037
BRUGEN77403	Non-Targeting_Control	940.772	23.7165	39.6673
BRUGEN72109	MGC50722	194.575	4.91509	39.5871
BRUGEN43302	C1orf106	772.395	19.5172	39.575
BRUGEN67172	BLOC1S2	370.085	9.353	39.5686
BRUGEN46110	USP28	376.481	9.54387	39.4474
BRUGEN17120	SELE	521.858	13.266	39.3381
BRUGEN77355	Non-Targeting_Control	1112.96	28.2976	39.3306
BRUGEN13003	ODF1	428.999	10.9277	39.2578
BRUGEN15313	PTEN	1112.35	28.3453	39.2427
BRUGEN38788	PCYOX1	295.798	7.53966	39.2322
BRUGEN37900	SAR1B	218.804	5.58317	39.19
BRUGEN18136	SPTAN1	330.974	8.44633	39.1855
BRUGEN37393	TAS2R13	151.404	3.86527	39.1704
BRUGEN07319	GNAL	233.317	5.96492	39.1149
BRUGEN37029	ERO1L	425.432	10.88	39.1021
BRUGEN43962	PCDHB11	364.92	9.353	39.0163
BRUGEN45804	ZNF624	368.24	9.44843	38.9737
BRUGEN05775	ERF	439.699	11.3095	38.8788
BRUGEN74112	URAD	683.471	17.6562	38.71
BRUGEN09186	SP110	862.425	22.2849	38.6999
BRUGEN11120	MAPT	493.57	12.7888	38.594
BRUGEN25741	SEMA3E	264.926	6.87159	38.5539
BRUGEN56511	MYL10	231.841	6.06036	38.2554
BRUGEN37660	ATL1	321.626	8.44633	38.0788
BRUGEN30505	TREX2	222.863	5.86948	37.9698
BRUGEN43786	AJAP1	427.523	11.2618	37.9623
BRUGEN45285	ADGRG6	323.717	8.54177	37.8981
BRUGEN55745	SLC25A46	730.577	19.2786	37.8957
BRUGEN74563	CT47A2	197.772	5.24913	37.6772
BRUGEN62190	CCDC17	229.75	6.10808	37.6142
BRUGEN64424	FAM71C	267.017	7.11019	37.5542
BRUGEN26816	MAMLD1	775.1	20.6625	37.5124
BRUGEN69654	ATP13A5	554.697	14.793	37.4973
BRUGEN45492	REXO1	287.803	7.68282	37.4606
BRUGEN52488	RBM4B	296.659	7.92141	37.4502
BRUGEN07558	GPR21	319.658	8.54177	37.423
BRUGEN30791	TUSC2	137.506	3.67439	37.4228
BRUGEN59604	CST9L	841.885	22.5235	37.378
BRUGEN37156	TAX1BP3	181.66	4.86738	37.322
BRUGEN34527	KLK13	279.317	7.49194	37.2823
BRUGEN29413	ACTL7B	342.289	9.20984	37.1656
BRUGEN54497	ZNF566	170.222	4.58106	37.1578
BRUGEN28854	CD226	467.495	12.5979	37.109
BRUGEN66539	OR1L4	470.816	12.6934	37.0916
BRUGEN63705	IFNLR1	295.183	7.96913	37.0407
BRUGEN66451	AKNAD1	225.938	6.1558	36.7032
BRUGEN47512	EDDM3B	280.055	7.6351	36.6799
BRUGEN16011	UPF1	236.023	6.44211	36.6375
BRUGEN45776	WDR35	414.609	11.3572	36.5062
BRUGEN31636	CMTR1	340.567	9.353	36.4126
BRUGEN11386	MET	209.58	5.77404	36.2969
BRUGEN73727	FAM196A	385.951	10.6414	36.2688
BRUGEN18670	TAF11	317.936	8.78036	36.2099
BRUGEN57359	TMEM123	274.274	7.58738	36.1487
BRUGEN59243	AXDND1	532.436	14.7453	36.1089
BRUGEN36236	SLC27A6	339.091	9.40071	36.0708
BRUGEN67112	SSX7	344.011	9.54387	36.0452
BRUGEN61677	PIK3R6	261.975	7.30106	35.8817
BRUGEN71088	ZNF324B	365.288	10.2119	35.7707
BRUGEN54895	SLC45A3	998.332	28.059	35.5798
BRUGEN65175	KIAA2018	213.515	6.01264	35.5111
BRUGEN16074	RFX4	631.937	17.847	35.4085
BRUGEN23046	IL1RL2	300.471	8.49405	35.3743
BRUGEN05382	MEGF8	796.747	22.5235	35.374
BRUGEN72479	WDR38	323.102	9.16212	35.265
BRUGEN09052	HTR5A	353.235	10.0211	35.2493
BRUGEN26701	ACOT8	264.188	7.53966	35.0398
BRUGEN00162	ACP2	344.749	9.87791	34.901
BRUGEN31643	HECW1	159.768	4.58106	34.8757
BRUGEN57180	CSMD2	302.931	8.73264	34.6895
BRUGEN64097	ZNF169	614.349	17.7516	34.6081
BRUGEN77372	Non-Targeting_Control	914.943	26.532	34.4846
BRUGEN00557	AK1	682.733	19.8035	34.4753
BRUGEN59476	TSACC	210.441	6.10808	34.4528
BRUGEN22322	DEGS1	376.85	10.9755	34.3357
BRUGEN49216	ZBED2	328.145	9.59159	34.2117
BRUGEN44948	PCNP	189.163	5.53545	34.173
BRUGEN64816	DHRS7C	436.87	12.7888	34.1604
BRUGEN34366	TMEM98	319.043	9.353	34.1113
BRUGEN66207	CDC26	363.813	10.6891	34.0357
BRUGEN55292	ZNF30	252.627	7.44422	33.936
BRUGEN76655	Non-Targeting_Control	1305.08	38.5095	33.8897
BRUGEN13228	PABPC3	180.553	5.34457	33.7826
BRUGEN72649	HAPLN4	484.099	14.3635	33.7034
BRUGEN24890	HOMER1	882.842	26.1979	33.6989
BRUGEN57510	ZNF501	197.772	5.86948	33.695
BRUGEN28443	TM9SF1	264.311	7.87369	33.5689
BRUGEN45745	HACE1	334.048	9.97335	33.4941
BRUGEN62040	TMEM56	417.929	12.5025	33.4277
BRUGEN28870	RRAGA	320.519	9.59159	33.4167
BRUGEN60869	SLC32A1	505.377	15.127	33.4089
BRUGEN17824	SNAPC1	589.75	17.7516	33.2224
BRUGEN59341	OR10J5	295.921	8.92352	33.1619
BRUGEN20422	ZFP37	332.08	10.0211	33.1382
BRUGEN50579	C10orf88	244.633	7.3965	33.0741
BRUGEN50680	ADAMTS20	266.525	8.06457	33.0489
BRUGEN39058	FAM49B	393.577	11.9298	32.991
BRUGEN09827	ITGB7	337	10.2597	32.8471
BRUGEN21567	AXIN2	856.891	26.1025	32.8279
BRUGEN20900	ZP2	357.048	10.88	32.8169
BRUGEN76632	Non-Targeting_Control	549.286	16.7495	32.7942
BRUGEN55521	DUOXA1	426.047	13.0274	32.7039
BRUGEN41620	SLC6A15	296.413	9.06668	32.6925
BRUGEN18515	SURF1	258.039	7.92141	32.5748
BRUGEN71657	OR8K1	341.059	10.546	32.3402
BRUGEN16689	RXRG	171.206	5.29685	32.3222
BRUGEN15652	RAB3IL1	247.707	7.68282	32.2417
BRUGEN35148	OR10H3	195.312	6.06036	32.2279
BRUGEN42264	GIMAP4	818.148	25.3867	32.2274
BRUGEN35545	ST6GALNAC4	468.602	14.5544	32.1966
BRUGEN66788	CXorf23	549.778	17.0835	32.1817
BRUGEN57090	TRIM9	134.923	4.1993	32.1299
BRUGEN30260	PLA2G16	243.034	7.58738	32.0313
BRUGEN18282	SSTR1	149.559	4.6765	31.981
BRUGEN12693	NONO	151.035	4.72422	31.9704
BRUGEN42274	ZNF444	500.458	15.6997	31.8769
BRUGEN53457	MON1A	296.413	9.30528	31.8542
BRUGEN01999	C4BPB	296.167	9.30528	31.8278
BRUGEN09736	ISLR	92.3676	2.91088	31.7318
BRUGEN54630	ALKBH6	518.783	16.4632	31.5117
BRUGEN55310	KCNH7	567.612	18.0379	31.4677
BRUGEN10115	KCNN4	181.537	5.77404	31.4402
BRUGEN58183	OR52R1	528.377	16.8449	31.3671
BRUGEN02369	CASQ1	324.455	10.3551	31.3329
BRUGEN55381	EFCAB12	195.804	6.25124	31.3225
BRUGEN68837	TMEM202	306.375	9.78247	31.3188
BRUGEN23377	ENDOU	256.071	8.20773	31.1987
BRUGEN38580	ZNF117	272.675	8.78036	31.0551
BRUGEN65335	TMEM26	226.676	7.30106	31.0469
BRUGEN04270	CTSO	580.034	18.706	31.0079
BRUGEN57644	ZNF526	239.344	7.73054	30.9608
BRUGEN31887	CIC	368.855	11.9298	30.9187
BRUGEN40386	CRLS1	792.442	25.673	30.8667
BRUGEN60568	C9orf85	914.943	29.7292	30.7759
BRUGEN15315	PTEN	717.786	23.3348	30.7604
BRUGEN63367	CCDC63	171.575	5.58317	30.7308
BRUGEN36614	CYP2S1	207.981	6.77615	30.6931
BRUGEN73013	PIWIL3	308.835	10.0688	30.6725
BRUGEN47061	PKNOX2	232.579	7.58738	30.6534
BRUGEN50724	PIF1	263.082	8.58949	30.6283
BRUGEN76941	Non-Targeting_Control	994.765	32.4969	30.6111
BRUGEN62041	TMEM56	332.818	10.88	30.5899
BRUGEN65849	KDM1B	692.818	22.6667	30.5655
BRUGEN65365	ZNF25	403.539	13.2183	30.5289
BRUGEN13254	PAFAH1B3	321.011	10.546	30.4392
BRUGEN43601	BEX1	206.259	6.77615	30.4389
BRUGEN57562	ARL11	133.57	4.39018	30.4247
BRUGEN53276	ALKBH7	127.543	4.1993	30.3725
BRUGEN03093	CEACAM7	352.866	11.6435	30.3058
BRUGEN44015	PCDHA11	494.308	16.32	30.2884
BRUGEN36616	CYP2S1	320.642	10.5937	30.2672
BRUGEN61390	RDH12	176.003	5.82176	30.2318
BRUGEN44522	PAPOLB	669.204	22.1895	30.1586
BRUGEN16368	RPL21	625.91	20.7579	30.1528
BRUGEN22044	GPR65	365.288	12.1207	30.1375
BRUGEN11534	MAP3K10	376.235	12.5025	30.0928
BRUGEN10146	KEL	461.1	15.3656	30.0085
BRUGEN71347	ANXA2R	222.863	7.44422	29.9377
BRUGEN53103	POMK	477.089	15.9383	29.9335
BRUGEN01693	BDKRB2	409.689	13.6955	29.9142
BRUGEN58640	FSD2	332.449	11.1186	29.9003
BRUGEN50060	EFCC1	210.564	7.06247	29.8145
BRUGEN58786	KIF19	176.372	5.9172	29.8066
BRUGEN25872	FRMPD4	463.683	15.5565	29.8063
BRUGEN67049	STEAP2	535.387	17.9902	29.76
BRUGEN66758	EML3	470.939	15.8428	29.7257
BRUGEN25089	EEF1E1	255.702	8.6372	29.6047
BRUGEN32878	NPTXR	354.465	11.9776	29.5941
BRUGEN33196	ZNF346	445.111	15.1748	29.3323
BRUGEN05920	EYA2	334.417	11.4049	29.3222
BRUGEN31177	BTBD3	507.714	17.3221	29.3101
BRUGEN08530	NR4A1	371.438	12.6934	29.2624
BRUGEN34032	CCDC28A	538.831	18.4197	29.253
BRUGEN06113	FBN2	317.936	10.88	29.222
BRUGEN24240	DLGAP2	262.098	8.97124	29.2153
BRUGEN34931	PLA2G2D	311.91	10.6891	29.1801
BRUGEN15901	RBBP8	569.702	19.5649	29.1185
BRUGEN68840	PRSS53	233.071	8.01685	29.0727
BRUGEN07349	GNB2	562.938	19.3741	29.0563
BRUGEN43719	BIN3	241.066	8.30317	29.033
BRUGEN07372	GNG10	287.311	9.92563	28.9464
BRUGEN63003	PEBP4	270.461	9.353	28.9171
BRUGEN65283	OR5R1	382.016	13.2183	28.9006
BRUGEN12054	MYH10	515.217	17.847	28.8685
BRUGEN55682	ADCK2	565.89	19.6604	28.7833
BRUGEN62152	EXOC8	297.888	10.3551	28.7673
BRUGEN42702	SUPT20H	153.372	5.34457	28.6968
BRUGEN35726	SALL3	146.361	5.10597	28.6647
BRUGEN44882	TWSG1	195.312	6.82387	28.622
BRUGEN13361	PBX2	609.306	21.3306	28.5649
BRUGEN30942	ZFP30	358.278	12.5502	28.5476
BRUGEN40092	ZDHHC13	405.876	14.2204	28.5419
BRUGEN75803	MTRNR2L9	216.344	7.58738	28.5137
BRUGEN00415	ADRA2B	711.144	24.9572	28.4945
BRUGEN02088	MPPED1	592.579	20.8056	28.4817
BRUGEN40677	SWT1	353.112	12.407	28.4606
BRUGEN62939	C7orf77	233.194	8.20773	28.4115
BRUGEN09958	KCNA5	138.244	4.86738	28.4021
BRUGEN14556	PPOX	606.6	21.3783	28.3746
BRUGEN61926	DPY19L3	215.852	7.6351	28.2711
BRUGEN45858	KLHL14	302.07	10.6891	28.2596
BRUGEN65002	TCTE1	746.197	26.4365	28.226
BRUGEN46940	LDAH	460.239	16.3677	28.1187
BRUGEN51780	FAM83D	781.865	27.9635	27.9602
BRUGEN41876	PBRM1	306.375	10.9755	27.9146
BRUGEN23930	SLC16A3	264.311	9.49615	27.8335
BRUGEN59475	TMEM125	124.838	4.48562	27.8306
BRUGEN48915	TRAPPC6A	283.99	10.2119	27.8096
BRUGEN00409	ADRA2A	583.724	20.9965	27.801
BRUGEN29660	PDIA5	234.793	8.44633	27.7983
BRUGEN57797	MRGPRE	599.467	21.5692	27.7928
BRUGEN55537	ZNF799	233.194	8.39861	27.7658
BRUGEN75062	IRG1	203.799	7.34878	27.7324
BRUGEN63489	C16orf82	186.211	6.72843	27.6753
BRUGEN18416	STK10	234.67	8.49405	27.6276
BRUGEN76775	Non-Targeting_Control	506.607	18.372	27.575
BRUGEN39799	C21orf91	306.621	11.1663	27.4594
BRUGEN54553	CORO6	640.546	23.3348	27.4503
BRUGEN29799	SLC27A4	331.834	12.1207	27.3775
BRUGEN42569	GPRC5D	310.188	11.3572	27.312
BRUGEN75828	LOC100505549	769.935	28.2021	27.3006
BRUGEN65619	RNF152	504.024	18.4674	27.2927
BRUGEN68196	STPG2	885.794	32.4969	27.2578
BRUGEN10546	LCP2	350.529	12.8842	27.2061
BRUGEN70070	LCE1E	224.093	8.25545	27.1448
BRUGEN55935	ZNF765	293.953	10.8323	27.1367
BRUGEN21391	MKKS	272.552	10.0688	27.069
BRUGEN68269	CEP57L1	248.814	9.20984	27.0162
BRUGEN46317	PRX	604.509	22.3804	27.0107
BRUGEN50820	PRR36	214.622	7.96913	26.9317
BRUGEN19461	TP53BP2	808.8	30.0632	26.9033
BRUGEN42081	ELP2	274.52	10.2119	26.8822
BRUGEN76550	Non-Targeting_Control	816.918	30.3972	26.8747
BRUGEN66821	NPB	375.374	13.9818	26.8474
BRUGEN31883	GRAMD4	346.963	12.9319	26.8299
BRUGEN35771	DISC1	565.644	21.092	26.818
BRUGEN71964	OR2T33	314.738	11.739	26.8114
BRUGEN31895	CLCC1	230.119	8.58949	26.7908
BRUGEN52404	TRPT1	132.955	4.96281	26.7903
BRUGEN39603	BCO1	628.616	23.5734	26.6664
BRUGEN40320	CCNJ	116.843	4.39018	26.6146
BRUGEN19467	TP73	508.575	19.2309	26.4457
BRUGEN54027	PPP1R9B	234.67	8.8758	26.4393
BRUGEN65635	FAM13C	200.601	7.58738	26.4388
BRUGEN75778	MTRNR2L2	183.997	6.96703	26.4097
BRUGEN41616	TMEM39B	323.348	12.2639	26.3659
BRUGEN09254	IFNAR1	360.492	13.6955	26.322
BRUGEN44794	TOMM22	352.743	13.4091	26.3062
BRUGEN01200	STS	351.759	13.4091	26.2328
BRUGEN51259	KIAA1683	261.606	9.97335	26.2305
BRUGEN20759	ZNF177	397.759	15.1748	26.2119
BRUGEN46857	EDA2R	325.685	12.4548	26.1494
BRUGEN11164	MAX	189.655	7.25334	26.1472
BRUGEN51079	SPHKAP	398.005	15.2225	26.1458
BRUGEN18809	TCEB3	257.793	9.87791	26.0979
BRUGEN61140	FRMPD2	369.839	14.1727	26.0953
BRUGEN44775	ADPRM	368.24	14.1249	26.0702
BRUGEN61095	DUSP19	125.576	4.81966	26.0549
BRUGEN03461	CCR7	249.06	9.59159	25.9665
BRUGEN67875	SLC25A42	146.115	5.63088	25.9489
BRUGEN54392	FBXO18	481.025	18.5628	25.9133
BRUGEN45871	ARHGAP20	438.469	16.9404	25.8831
BRUGEN08582	HNRNPAB	323.594	12.5025	25.8824
BRUGEN27824	ABCA10	535.141	20.7102	25.8395
BRUGEN26409	SUPT7L	615.579	23.8597	25.8
BRUGEN67129	IFNL1	449.047	17.4176	25.7812
BRUGEN28759	LEFTY1	88.5548	3.43579	25.7742
BRUGEN61222	SESN3	296.905	11.5481	25.7103
BRUGEN03324	AP2S1	842.623	32.8309	25.6655
BRUGEN17065	SDC2	169.853	6.63299	25.6073
BRUGEN54416	TMTC4	186.949	7.30106	25.6057
BRUGEN01190	ARRB2	190.024	7.44422	25.5264
BRUGEN08292	HEXB	222.494	8.73264	25.4784
BRUGEN26000	MAML1	434.041	17.0358	25.4782
BRUGEN68677	KRTAP21-1	155.586	6.10808	25.4721
BRUGEN29231	HSPH1	212.408	8.35089	25.4354
BRUGEN29061	MASP2	135.907	5.34457	25.429
BRUGEN61996	ZNF569	282.022	11.1186	25.3649
BRUGEN52264	BCL2L12	205.767	8.11229	25.3648
BRUGEN62862	SAMD3	382.016	15.0793	25.3337
BRUGEN15346	PTGFRN	119.426	4.72422	25.2795
BRUGEN46028	ZNF492	188.917	7.49194	25.216
BRUGEN63320	TMTC2	238.114	9.44843	25.2014
BRUGEN47239	NEUROD6	361.968	14.3635	25.2005
BRUGEN01089	ARF5	333.31	13.266	25.1252
BRUGEN29031	RFPL2	240.82	9.59159	25.1074
BRUGEN42155	PHF10	283.621	11.3095	25.0782
BRUGEN45313	ERGIC1	152.88	6.10808	25.0291
BRUGEN05848	ETV2	296.167	11.8344	25.0259
BRUGEN03499	CNGA3	155.217	6.20352	25.0208
BRUGEN30847	NID2	706.101	28.2499	24.9949
BRUGEN46619	OSTC	182.398	7.30106	24.9824
BRUGEN63668	ZNF540	191.869	7.68282	24.9737
BRUGEN45033	CAMK1D	159.645	6.39439	24.9663
BRUGEN74385	MBD3L3	355.818	14.2681	24.938
BRUGEN57384	WDR31	587.044	23.6211	24.8526
BRUGEN27430	MFSD10	118.565	4.77194	24.8463
BRUGEN46475	ZNF410	464.421	18.706	24.8274
BRUGEN13588	PDHA1	191.623	7.73054	24.7878
BRUGEN63734	CNST	212.9	8.58949	24.7862
BRUGEN56796	ERI2	244.51	9.87791	24.7532
BRUGEN44684	SMYD2	304.53	12.3116	24.7352
BRUGEN02961	CDR1	391.732	15.8428	24.7261
BRUGEN01723	BICD1	639.562	25.9116	24.6825
BRUGEN00893	APBB2	182.398	7.3965	24.6601
BRUGEN20594	ZNF74	483.239	19.6604	24.5793
BRUGEN68598	UBAC2	398.497	16.2246	24.5613
BRUGEN20322	WT1	213.761	8.73264	24.4784
BRUGEN61469	FAM81A	223.724	9.16212	24.4184
BRUGEN56939	SAAL1	119.918	4.91509	24.3979
BRUGEN72756	AGAP6	465.282	19.0877	24.3759
BRUGEN62255	IGSF5	218.558	8.97124	24.3621
BRUGEN70497	MAST4	387.427	15.9383	24.308
BRUGEN58369	GTSF1	376.727	15.5088	24.2912
BRUGEN53179	TMEM126A	360.123	14.8407	24.2659
BRUGEN35924	SRPX2	193.222	7.96913	24.2463
BRUGEN68308	C7orf71	161.981	6.68071	24.2461
BRUGEN69466	ZSCAN5B	389.026	16.0814	24.191
BRUGEN63996	DDX53	197.157	8.16001	24.1614
BRUGEN64372	METTL15	272.921	11.3095	24.132
BRUGEN72856	CARD17	220.403	9.16212	24.0559
BRUGEN24496	GTF3C5	422.972	17.6084	24.021
BRUGEN29635	STARD3	563.676	23.4779	24.0088
BRUGEN30494	AKAP2	308.958	12.8842	23.9795
BRUGEN24291	GCNT3	242.419	10.1165	23.9627
BRUGEN19796	TYROBP	165.794	6.91931	23.9611
BRUGEN27432	STX6	251.274	10.4983	23.9348
BRUGEN48905	ALG12	115.244	4.81966	23.9113
BRUGEN02364	CASP10	211.794	8.8758	23.8619
BRUGEN26127	JAKMIP2	555.066	23.287	23.8358
BRUGEN64031	BHLHA15	403.785	16.9404	23.8357
BRUGEN01300	ATF3	243.403	10.2119	23.8351
BRUGEN59164	FBXO27	884.318	37.1734	23.789
BRUGEN38785	IP6K2	326.915	13.7432	23.7874
BRUGEN24541	SNAP29	155.463	6.53755	23.78
BRUGEN63002	PEBP4	200.847	8.44633	23.7792
BRUGEN60033	SNTN	287.065	12.073	23.7774
BRUGEN38140	GP6	477.335	20.0899	23.76
BRUGEN13834	ABCB1	160.998	6.77615	23.7594
BRUGEN06679	ACKR1	152.634	6.44211	23.6932
BRUGEN75883	HSFX1	381.893	16.1291	23.6772
BRUGEN46662	DMRT3	233.809	9.87791	23.6699
BRUGEN43121	TENM3	391.855	16.6063	23.5967
BRUGEN67121	IFNL2	157.554	6.68071	23.5834
BRUGEN32755	KCNH3	368.732	15.6997	23.4866
BRUGEN20665	ZNF133	438.346	18.706	23.4335
BRUGEN49725	NPEPL1	214.622	9.16212	23.425
BRUGEN31965	ZCCHC14	262.098	11.2618	23.2732
BRUGEN46314	PRX	152.142	6.53755	23.272
BRUGEN39466	STK26	319.166	13.7432	23.2236
BRUGEN67911	SLC9C2	328.883	14.1727	23.2054
BRUGEN02618	CD22	277.349	11.9776	23.1557
BRUGEN74839	SPACA5B	349.053	15.0793	23.1478
BRUGEN59438	GOLT1A	521.612	22.619	23.0608
BRUGEN55344	WFDC8	505.869	21.9509	23.0455
BRUGEN43869	KLHL4	394.438	17.1313	23.0245
BRUGEN52692	RASSF4	379.556	16.5109	22.9882
BRUGEN17711	SLC22A4	107.373	4.6765	22.9601
BRUGEN43988	PCDHB4	163.211	7.11019	22.9546
BRUGEN60316	STXBP5	142.303	6.20352	22.939
BRUGEN35303	SH3YL1	499.351	21.8077	22.8979
BRUGEN74498	BHLHA9	289.156	12.6456	22.8661
BRUGEN42654	ENOSF1	179.815	7.87369	22.8375
BRUGEN42925	BCAS4	388.903	17.0358	22.8286
BRUGEN02903	CDK3	135.907	5.96492	22.7844
BRUGEN21047	KCNAB1	253.119	11.1186	22.7654
BRUGEN21685	HIST1H2BC	140.089	6.1558	22.7572
BRUGEN10070	KCNJ14	146.361	6.44211	22.7195
BRUGEN57158	CARD16	150.543	6.63299	22.6961
BRUGEN32904	QPRT	137.506	6.06036	22.6894
BRUGEN71884	PINLYP	294.076	12.9797	22.6566
BRUGEN40142	WDR44	521.858	23.0485	22.6418
BRUGEN16718	S100A2	514.848	22.7621	22.6186
BRUGEN56671	LENG9	143.41	6.34668	22.596
BRUGEN23792	CLDN9	178.954	7.92141	22.5912
BRUGEN70917	RTL1	161.366	7.1579	22.5438
BRUGEN26341	FIG4	459.87	20.4239	22.5163
BRUGEN42094	TMEM39A	341.674	15.1748	22.5159
BRUGEN41017	UBE2R2	306.129	13.6	22.5095
BRUGEN05644	EPHA1	377.711	16.8449	22.4228
BRUGEN58709	ZC3H18	352.251	15.7474	22.3689
BRUGEN66631	ELMOD2	358.278	16.0337	22.3453
BRUGEN70369	SBSN	102.33	4.58106	22.3376
BRUGEN19483	TPD52L2	421.988	18.8969	22.3311
BRUGEN71481	IER5L	496.399	22.2372	22.3229
BRUGEN45891	2019-03-04	173.543	7.77826	22.3113
BRUGEN61515	ZSCAN29	379.433	17.0358	22.2726
BRUGEN60345	PM20D2	493.939	22.1895	22.26
BRUGEN54007	KDM2B	209.703	9.44843	22.1944
BRUGEN47832	NDST4	185.227	8.35089	22.1805
BRUGEN55024	SCIN	423.218	19.0877	22.1722
BRUGEN50441	PLEKHS1	296.782	13.4091	22.1328
BRUGEN56481	CCDC114	141.319	6.39439	22.1004
BRUGEN18811	TCEB3	161.244	7.30106	22.0849
BRUGEN35676	FILIP1	214.868	9.73475	22.0723
BRUGEN42705	SUPT20H	444.127	20.1376	22.0546
BRUGEN74067	SLC35G4	161.981	7.34878	22.0419
BRUGEN44404	BARHL1	181.906	8.25545	22.0347
BRUGEN11778	MSN	124.961	5.6786	22.0055
BRUGEN74288	ASAH2B	177.356	8.06457	21.9919
BRUGEN16856	SERPINB4	232.702	10.5937	21.9661
BRUGEN20113	VDAC1	415.962	18.9446	21.9567
BRUGEN56003	NXPE3	186.457	8.49405	21.9515
BRUGEN66511	NAALADL2	179.938	8.20773	21.923
BRUGEN77045	Non-Targeting_Control	358.647	16.4155	21.8481
BRUGEN04360	CYP2B6	326.3	14.9362	21.8463
BRUGEN37219	NOX4	281.161	12.8842	21.8221
BRUGEN30474	PROSC	267.14	12.2639	21.7827
BRUGEN32892	TRAM1	418.544	19.2309	21.7642
BRUGEN70671	KRTAP10-1	197.034	9.06668	21.7317
BRUGEN07915	GSTZ1	473.768	21.8077	21.7248
BRUGEN16300	RPL3L	301.332	13.8863	21.6999
BRUGEN12279	NDUFA4	181.168	8.35089	21.6945
BRUGEN52888	ZRANB3	290.878	13.4091	21.6925
BRUGEN52414	CRISPLD2	548.794	25.339	21.6581
BRUGEN02488	CCND2	386.566	17.8948	21.6022
BRUGEN62552	WDR49	233.932	10.8323	21.5958
BRUGEN62209	SPATA45	319.166	14.793	21.5755
BRUGEN71075	ZNF761	315.968	14.6498	21.568
BRUGEN43135	POLR3E	469.34	21.8077	21.5217
BRUGEN10503	LAMP2	270.83	12.6456	21.4169
BRUGEN75389	PRR23D1	387.919	18.1334	21.3926
BRUGEN61018	NANP	192.853	9.01896	21.383
BRUGEN35594	FAM155B	345.241	16.1769	21.3416
BRUGEN64664	SPAG17	495.784	23.2393	21.3338
BRUGEN15844	RARRES1	302.07	14.1727	21.3136
BRUGEN68061	SLC9A9	195.067	9.16212	21.2905
BRUGEN31411	TTC39A	152.265	7.1579	21.2723
BRUGEN16235	ROBO2	137.875	6.48983	21.2447
BRUGEN33119	SYNGR4	422.111	19.899	21.2127
BRUGEN31665	VWA8	307.482	14.5067	21.1959
BRUGEN50989	PIGZ	260.622	12.3116	21.1688
BRUGEN41758	ARHGEF10L	446.341	21.092	21.1617
BRUGEN71723	KDM4E	159.03	7.53966	21.0924
BRUGEN74048	TMEM14E	201.093	9.54387	21.0704
BRUGEN69977	CCDC37	110.57	5.24913	21.0645
BRUGEN76119	ZNF816-ZNF321P	117.458	5.58317	21.0379
BRUGEN03181	CHML	182.275	8.68492	20.9875
BRUGEN68876	OXLD1	177.233	8.44633	20.9834
BRUGEN31229	CD93	164.195	7.82598	20.9808
BRUGEN01808	BMPR2	773.624	37.0779	20.8648
BRUGEN24796	CDYL	400.218	19.1832	20.863
BRUGEN15312	PTEN	402.186	19.2786	20.8618
BRUGEN29808	SLC27A2	244.387	11.739	20.8184
BRUGEN45541	SLC12A5	420.881	20.233	20.8017
BRUGEN72669	YY2	271.937	13.0751	20.7981
BRUGEN34706	RGS22	329.498	15.8428	20.7979
BRUGEN64221	ADAMTS18	383.983	18.5151	20.7389
BRUGEN28621	SLCO1B1	491.848	23.7165	20.7386
BRUGEN17868	SNRPB	174.896	8.44633	20.7067
BRUGEN50895	FBXO11	281.161	13.6	20.6736
BRUGEN46189	ZFP14	409.935	19.8513	20.6503
BRUGEN72145	TRIM49D1	176.372	8.54177	20.6481
BRUGEN17630	SLC13A1	199.494	9.68703	20.594
BRUGEN35218	VCX	443.881	21.6169	20.534
BRUGEN57815	PPP1R27	203.676	9.92563	20.5202
BRUGEN23067	CDKL1	224.216	10.9277	20.5181
BRUGEN62503	RMDN2	135.784	6.63299	20.471
BRUGEN55604	SEC11C	258.654	12.6456	20.454
BRUGEN44255	RPRM	126.806	6.20352	20.4409
BRUGEN77121	Non-Targeting_Control	627.632	30.7313	20.4232
BRUGEN63193	FMR1NB	368.609	18.0856	20.3813
BRUGEN67362	GAS2L3	245.125	12.073	20.3035
BRUGEN27598	NET1	328.268	16.1769	20.2924
BRUGEN43305	C1orf106	261.36	12.8842	20.2852
BRUGEN45695	ARHGAP31	355.572	17.5607	20.2481
BRUGEN30691	SCN11A	258.777	12.7888	20.2347
BRUGEN11183	MBL2	293.461	14.5544	20.163
BRUGEN03217	CHRNA1	299.733	14.8884	20.1319
BRUGEN76339	PANO1	481.64	23.9551	20.1059
BRUGEN21065	ALDH5A1	194.698	9.68703	20.0988
BRUGEN41411	PLEKHB2	235.9	11.739	20.0955
BRUGEN42417	CHDH	693.802	34.5488	20.0818
BRUGEN56270	CCDC64	239.344	11.9298	20.0626
BRUGEN66155	DEFB116	109.095	5.44001	20.0541
BRUGEN34330	SPATS2L	436.255	21.76	20.0485
BRUGEN56365	ZNF276	142.303	7.11019	20.0139
BRUGEN14789	PKIA	351.39	17.5607	20.01
BRUGEN23141	SOCS2	270.092	13.5046	20
BRUGEN52163	ARHGAP24	268.001	13.4091	19.9865
BRUGEN66258	STXBP4	378.818	18.9923	19.9459
BRUGEN66135	DEFB110	160.752	8.06457	19.9331
BRUGEN26517	OXSR1	99.8701	5.01053	19.932
BRUGEN76184	RBAK-RBAKDN	274.643	13.7909	19.9148
BRUGEN65981	NAPEPLD	398.989	20.0421	19.9075
BRUGEN35685	DENND2A	508.575	25.5776	19.8836
BRUGEN42667	CDC42BPG	541.66	27.2478	19.8791
BRUGEN32123	FBXO28	200.847	10.1165	19.8534
BRUGEN53266	HAGHL	80.4373	4.05615	19.831
BRUGEN45638	LRFN2	331.588	16.7495	19.7969
BRUGEN20084	VASP	280.055	14.1727	19.7602
BRUGEN12249	NCK1	146.115	7.3965	19.7547
BRUGEN00430	ADRB3	192.238	9.73475	19.7476
BRUGEN42653	KLK15	226.061	11.4526	19.7387
BRUGEN07266	GLUD2	314.738	15.986	19.6884
BRUGEN21652	HIST1H2BG	413.133	20.9965	19.6762
BRUGEN70257	CCDC172	415.839	21.1397	19.671
BRUGEN23047	IL1RL2	196.05	9.97335	19.6574
BRUGEN15016	PRPSAP1	162.104	8.25545	19.6361
BRUGEN63762	WFDC13	460.854	23.5256	19.5894
BRUGEN24632	KIF3B	178.094	9.1144	19.5398
BRUGEN75963	TMEM178B	341.059	17.4653	19.5278
BRUGEN71580	OR52H1	225.446	11.5481	19.5223
BRUGEN28772	IGF2BP1	297.765	15.2702	19.4998
BRUGEN14840	PRKCI	195.19	10.0211	19.4779
BRUGEN32891	TRAM1	212.777	10.9277	19.4713
BRUGEN25949	PIEZO1	364.059	18.706	19.4621
BRUGEN41664	RBM28	389.641	20.0899	19.3949
BRUGEN52061	HDHD3	159.153	8.20773	19.3906
BRUGEN06017	FABP6	251.643	12.9797	19.3875
BRUGEN62396	GPAT2	363.075	18.7537	19.3601
BRUGEN15052	RELN	403.539	20.8534	19.3513
BRUGEN29073	CHL1	286.204	14.793	19.3473
BRUGEN29183	ZNF460	179.692	9.30528	19.3108
BRUGEN71563	OR51M1	311.418	16.1291	19.3078
BRUGEN10620	LHB	251.028	13.0274	19.2693
BRUGEN62555	WDR49	197.649	10.2597	19.2647
BRUGEN27690	KATNB1	66.1701	3.43579	19.259
BRUGEN08693	HOXB5	401.448	20.9488	19.1633
BRUGEN64219	ADAMTS17	451.875	23.6211	19.1302
BRUGEN31634	CMTR1	147.591	7.73054	19.092
BRUGEN05052	ARID3A	297.519	15.6042	19.0666
BRUGEN35001	OR5K1	117.089	6.1558	19.0209
BRUGEN74482	SPATA31A3	161.489	8.49405	19.0121
BRUGEN22803	EED	149.436	7.87369	18.9792
BRUGEN30528	GALNT5	274.397	14.459	18.9776
BRUGEN62664	ZNF827	297.028	15.652	18.977
BRUGEN28395	PITRM1	232.579	12.2639	18.9646
BRUGEN02737	CD69	445.234	23.4779	18.9639
BRUGEN76547	Non-Targeting_Control	291.124	15.3656	18.9464
BRUGEN09975	KCNB1	194.329	10.2597	18.941
BRUGEN03668	COMT	136.399	7.20562	18.9295
BRUGEN12329	NDUFB5	209.457	11.0709	18.9196
BRUGEN10923	EPCAM	281.53	14.8884	18.9093
BRUGEN72704	FAM19A1	324.701	17.179	18.9011
BRUGEN09924	JUP	402.678	21.3306	18.878
BRUGEN74277	CFC1B	123.362	6.53755	18.8697
BRUGEN14809	PRKAR2A	187.072	9.92563	18.8474
BRUGEN63980	DACT2	127.666	6.77615	18.8406
BRUGEN19965	UGT2B15	198.633	10.546	18.835
BRUGEN26151	ZBTB24	121.886	6.48983	18.781
BRUGEN34473	RAB11FIP5	195.312	10.4028	18.775
BRUGEN76254	PTGES3L-AARSD1	249.921	13.3137	18.7717
BRUGEN49272	FAM65A	272.552	14.5544	18.7264
BRUGEN13096	ORC2	373.16	19.9467	18.7079
BRUGEN56048	C11orf52	449.17	24.0506	18.6761
BRUGEN17003	CCL16	332.326	17.7993	18.6707
BRUGEN63289	SLC35G1	335.524	17.9902	18.6504
BRUGEN64617	TMEM61	277.472	14.8884	18.6367
BRUGEN00066	ABL1	235.654	12.6456	18.6352
BRUGEN18327	ST13	117.212	6.29896	18.6082
BRUGEN37927	IRAK4	204.906	11.0232	18.5887
BRUGEN67832	WDR62	309.327	16.6541	18.5737
BRUGEN52620	WDR87	194.821	10.4983	18.5574
BRUGEN11109	MAP2	147.837	7.96913	18.5512
BRUGEN37310	SLC45A1	529.853	28.5839	18.5368
BRUGEN76291	GOLGA8R	79.5763	4.29474	18.5288
BRUGEN42340	RNLS	121.886	6.58527	18.5089
BRUGEN38141	GP6	193.468	10.4983	18.4285
BRUGEN63481	ADAD2	85.234	4.62878	18.4139
BRUGEN68148	TPRG1	160.752	8.73264	18.4081
BRUGEN15599	PYCR1	434.533	23.6211	18.396
BRUGEN13107	ORC5	233.317	12.6934	18.3811
BRUGEN65534	GDPD4	301.455	16.4155	18.3641
BRUGEN08725	HOXC8	471.308	25.673	18.3581
BRUGEN61961	ZNF558	467.864	25.5299	18.3262
BRUGEN32604	PUM2	135.538	7.3965	18.3246
BRUGEN12511	NFE2	496.522	27.1046	18.3187
BRUGEN41223	PINX1	196.542	10.7369	18.3054
BRUGEN58501	TPPP2	289.648	15.8428	18.2826
BRUGEN37351	HDGFRP3	133.447	7.30106	18.2778
BRUGEN73815	SLC35G6	317.813	17.4176	18.2467
BRUGEN02723	CD58	140.089	7.68282	18.234
BRUGEN39238	STYXL1	358.893	19.7081	18.2104
BRUGEN02192	SLC25A20	211.917	11.6435	18.2004
BRUGEN72078	MUC21	216.221	11.8821	18.1972
BRUGEN45305	TTC7A	150.174	8.25545	18.1909
BRUGEN55627	TMEM55B	232.087	12.7888	18.1477
BRUGEN70107	TBC1D26	187.564	10.3551	18.1132
BRUGEN08611	HNRNPK	208.227	11.5004	18.1061
BRUGEN09663	INSR	623.204	34.4534	18.0883
BRUGEN40904	NSUN2	134.554	7.44422	18.075
BRUGEN07627	FFAR3	153.495	8.49405	18.0709
BRUGEN61704	KIF18B	158.292	8.78036	18.0279
BRUGEN18622	TACR3	219.173	12.1684	18.0116
BRUGEN24199	AURKB	400.464	22.2372	18.0087
BRUGEN51879	OR2B2	474.26	26.3411	18.0046
BRUGEN36252	C11orf54	345.856	19.2309	17.9844
BRUGEN06767	GABRB2	212.777	11.8344	17.9796
BRUGEN46731	ACE2	141.565	7.87369	17.9794
BRUGEN49150	OR5H2	402.186	22.3804	17.9705
BRUGEN50949	ACSF2	222.371	12.407	17.923
BRUGEN25140	PTGES	178.462	9.97335	17.8939
BRUGEN56380	UBE2Q2	235.654	13.1705	17.8925
BRUGEN56370	REEP6	228.767	12.7888	17.8881
BRUGEN39234	RASD1	125.207	7.01475	17.8491
BRUGEN33935	ABHD14A	474.383	26.5797	17.8476
BRUGEN55758	SCARF2	200.109	11.2141	17.8445
BRUGEN32600	PPP1R13B	214.253	12.0253	17.8169
BRUGEN19637	TSG101	364.428	20.4716	17.8016
BRUGEN62241	LSM14B	418.421	23.5256	17.7858
BRUGEN43955	PCDHB13	220.649	12.407	17.7842
BRUGEN23154	WISP3	386.689	21.76	17.7706
BRUGEN15849	RARRES2	493.939	27.8204	17.7546
BRUGEN31790	CLASP2	176.126	9.92563	17.7445
BRUGEN22689	KRT36	228.152	12.8842	17.7078
BRUGEN46101	ZSWIM5	317.444	17.9425	17.6923
BRUGEN54054	GJA10	201.708	11.4049	17.6861
BRUGEN07626	FFAR3	151.035	8.54177	17.682
BRUGEN12116	MYO7A	174.65	9.87791	17.6808
BRUGEN33578	BCL2L13	178.831	10.1165	17.6772
BRUGEN56875	L3HYPDH	159.153	9.01896	17.6465
BRUGEN51737	CCDC130	153.987	8.73264	17.6335
BRUGEN75348	DPP9-AS1	338.722	19.2309	17.6134
BRUGEN39665	TRIM34	127.42	7.25334	17.5671
BRUGEN41387	NOL8	354.588	20.1853	17.5667
BRUGEN06324	FHIT	749.026	42.6611	17.5576
BRUGEN12512	NFE2L1	231.226	13.1705	17.5563
BRUGEN11207	MC4R	128.035	7.30106	17.5366
BRUGEN64594	ADM5	292.477	16.7018	17.5117
BRUGEN64798	FBXO45	334.171	19.0877	17.5071
BRUGEN30523	GALNT6	98.5172	5.63088	17.4959
BRUGEN09557	ILK	105.159	6.01264	17.4896
BRUGEN16683	RXRA	308.22	17.7039	17.4097
BRUGEN68959	TMEM52	117.089	6.72843	17.4021
BRUGEN72059	ELFN1	151.035	8.68492	17.3905
BRUGEN49004	FKRP	74.6566	4.29474	17.3833
BRUGEN00196	ACTG2	361.599	20.8534	17.3401
BRUGEN20869	ZNF229	286.204	16.5109	17.3343
BRUGEN44842	AKR1B10	310.926	17.9425	17.329
BRUGEN24624	NRXN3	123.854	7.1579	17.3031
BRUGEN22640	VAMP8	263.327	15.2225	17.2986
BRUGEN00261	ADAM10	143.287	8.30317	17.2569
BRUGEN76519	Non-Targeting_Control	477.089	27.6772	17.2376
BRUGEN52154	KATNAL2	119.057	6.91931	17.2065
BRUGEN43529	CENPJ	334.048	19.4218	17.1997
BRUGEN74044	TXNRD3NB	190.393	11.0709	17.1976
BRUGEN41593	AGGF1	140.827	8.20773	17.1578
BRUGEN57077	ZIM3	115.367	6.72843	17.1462
BRUGEN45977	BAHCC1	123.485	7.20562	17.1373
BRUGEN75305	LOC100130705	150.42	8.78036	17.1314
BRUGEN38306	TFDP3	135.538	7.92141	17.1103
BRUGEN52557	TMEM120A	292.723	17.1313	17.0871
BRUGEN65100	ZCCHC5	278.825	16.32	17.0848
BRUGEN29336	PGRMC1	356.925	20.9011	17.0769
BRUGEN07114	GHR	210.072	12.3116	17.0629
BRUGEN34825	OR2M4	175.511	10.3074	17.0277
BRUGEN70754	TBPL2	110.447	6.48983	17.0185
BRUGEN55386	TP53I13	418.052	24.6232	16.978
BRUGEN30706	PNKP	119.057	7.01475	16.9724
BRUGEN24040	SLC28A2	414.609	24.4323	16.9697
BRUGEN34491	HACL1	350.406	20.6625	16.9586
BRUGEN35812	NMRK2	351.144	20.7102	16.9551
BRUGEN58405	ASCL4	76.0095	4.48562	16.9452
BRUGEN40970	SEMA4C	384.106	22.7144	16.9102
BRUGEN16968	CCL4	479.18	28.3453	16.9051
BRUGEN34488	APPL1	296.044	17.513	16.9042
BRUGEN65677	SLC39A12	186.211	11.0232	16.8927
BRUGEN03715	COX6A2	207.12	12.2639	16.8886
BRUGEN59622	BPIFB6	145.008	8.58949	16.8821
BRUGEN75815	CCDC179	330.113	19.5649	16.8727
BRUGEN66361	ANGPTL5	210.072	12.4548	16.8668
BRUGEN54733	C11orf70	318.551	18.8969	16.8574
BRUGEN23702	PSTPIP1	308.835	18.3242	16.8539
BRUGEN07190	GPC3	318.551	18.9446	16.8149
BRUGEN43342	ZNF839	301.578	17.9425	16.8081
BRUGEN47658	HIF3A	292.6	17.4176	16.7991
BRUGEN72111	MGC50722	76.1325	4.53334	16.7939
BRUGEN73921	ZCCHC18	173.789	10.3551	16.7829
BRUGEN27078	ARL4A	161.735	9.63931	16.7787
BRUGEN30629	XPOT	432.32	25.7685	16.7771
BRUGEN48322	MRPL36	237.745	14.1727	16.7749
BRUGEN48541	GRAMD3	112.046	6.68071	16.7716
BRUGEN22823	RNGTT	189.532	11.3095	16.7587
BRUGEN43318	EXOC2	145.5	8.68492	16.7532
BRUGEN63202	ZXDB	267.017	15.9383	16.7532
BRUGEN58237	CYP2R1	305.391	18.2288	16.7532
BRUGEN75510	PLA2G4B	112.538	6.72843	16.7258
BRUGEN01001	KLK3	402.924	24.0983	16.72
BRUGEN69942	SELV	255.579	15.3179	16.685
BRUGEN74389	TMEM183B	429.122	25.7207	16.6839
BRUGEN50186	TREML2	192.484	11.5481	16.668
BRUGEN54131	CNDP1	277.472	16.6541	16.6609
BRUGEN13890	PI3	274.274	16.4632	16.6598
BRUGEN48269	TTC23	174.896	10.4983	16.6595
BRUGEN37472	TBX22	357.663	21.4737	16.6558
BRUGEN54946	ZFHX2	312.525	18.8491	16.5803
BRUGEN65933	CCZ1B	292.723	17.6562	16.5791
BRUGEN57101	SIGLEC11	337.738	20.3762	16.5752
BRUGEN44914	PCBP4	135.907	8.20773	16.5584
BRUGEN23315	EIF2B4	545.104	32.9264	16.5552
BRUGEN25014	SLC4A8	171.329	10.3551	16.5454
BRUGEN14278	EXOSC9	109.71	6.63299	16.54
BRUGEN63893	ADGRA3	296.659	17.9425	16.5339
BRUGEN10007	KCNE1	116.72	7.06247	16.5268
BRUGEN75597	ZNF729	369.716	22.3804	16.5197
BRUGEN16471	MRPL12	84.25	5.10597	16.5003
BRUGEN75833	LRRC3C	321.995	19.5172	16.498
BRUGEN14233	PLXNB1	155.832	9.44843	16.4929
BRUGEN36469	COMMD9	320.15	19.4218	16.4841
BRUGEN08884	HSD17B1	113.03	6.87159	16.4489
BRUGEN19226	TK1	187.564	11.4049	16.4459
BRUGEN39202	TMBIM4	81.5442	4.96281	16.431
BRUGEN38985	ZCCHC17	67.4	4.10387	16.4235
BRUGEN55179	SEC16B	252.258	15.3656	16.417
BRUGEN38623	TMA7	319.166	19.4695	16.3931
BRUGEN28527	SLU7	171.821	10.4983	16.3666
BRUGEN26721	TANK	172.313	10.546	16.3392
BRUGEN47912	PDIA2	218.927	13.4091	16.3267
BRUGEN64239	PPP1R18	130.618	8.01685	16.293
BRUGEN21898	ZNF282	95.5654	5.86948	16.2817
BRUGEN68920	NANOS2	459.132	28.2021	16.28
BRUGEN49362	ADIPOR2	294.691	18.1334	16.2513
BRUGEN02194	SLC25A20	151.158	9.30528	16.2443
BRUGEN05649	EPHA3	158.784	9.78247	16.2314
BRUGEN47750	MTMR14	123.854	7.6351	16.2216
BRUGEN50612	NAA25	176.618	10.9277	16.1623
BRUGEN07624	FFAR3	100.977	6.25124	16.1531
BRUGEN48176	AIDA	349.422	21.6646	16.1287
BRUGEN73912	WIPF3	131.602	8.16001	16.1277
BRUGEN37135	EHD3	279.317	17.3221	16.1248
BRUGEN24312	NUMBL	470.693	29.2043	16.1173
BRUGEN24052	FIBP	386.812	24.0028	16.1153
BRUGEN53218	ANKRD32	109.956	6.82387	16.1134
BRUGEN00982	APOD	127.543	7.92141	16.1011
BRUGEN25336	RNF14	212.408	13.2183	16.0693
BRUGEN11779	MSN	88.9238	5.53545	16.0644
BRUGEN39949	ATAD2B	158.661	9.87791	16.0622
BRUGEN60640	OR1N1	246.723	15.3656	16.0568
BRUGEN56482	CCDC114	134.062	8.35089	16.0536
BRUGEN06251	FGF5	347.086	21.6646	16.0209
BRUGEN24604	RAB33A	337.861	21.092	16.0185
BRUGEN61407	MIPOL1	195.435	12.2162	15.9981
BRUGEN59396	TEDDM1	283.99	17.7516	15.998
BRUGEN28891	AVIL	306.621	19.2309	15.9442
BRUGEN35917	SULT1B1	301.947	18.9446	15.9384
BRUGEN22286	BLZF1	252.504	15.8428	15.9381
BRUGEN11498	MIP	214.253	13.4569	15.9215
BRUGEN00265	ADAR	190.639	11.9776	15.9163
BRUGEN74199	TEX22	108.603	6.82387	15.9151
BRUGEN06271	FGF10	140.335	8.82808	15.8964
BRUGEN07996	GUCA2A	91.7526	5.77404	15.8905
BRUGEN54299	CCDC142	102.33	6.44211	15.8845
BRUGEN09730	ISG20	275.873	17.3698	15.8823
BRUGEN17544	SLC6A9	247.83	15.6042	15.8823
BRUGEN03636	COL11A2	90.1537	5.6786	15.876
BRUGEN14965	PRLR	176.249	11.1186	15.8517
BRUGEN75422	LOC100132146	215.237	13.6	15.8263
BRUGEN05515	ELF4	359.385	22.7144	15.8219
BRUGEN43263	CDK5RAP2	269.969	17.0835	15.8029
BRUGEN56277	G6PC3	236.761	14.9839	15.8011
BRUGEN09544	FOXK2	372.422	23.5734	15.7984
BRUGEN65788	RSPH9	101.715	6.44211	15.7891
BRUGEN76112	ZNF559-ZNF177	97.1643	6.1558	15.7842
BRUGEN05297	PHC1	103.929	6.58527	15.782
BRUGEN07153	GJA5	182.152	11.5481	15.7734
BRUGEN72847	SLC22A20	305.514	19.3741	15.7692
BRUGEN59160	RINL	274.52	17.4176	15.7611
BRUGEN64120	ZCCHC12	153.372	9.73475	15.7551
BRUGEN69406	NACA2	153.372	9.73475	15.7551
BRUGEN70512	TRIM73	208.104	13.2183	15.7437
BRUGEN37166	KLK12	123.731	7.87369	15.7144
BRUGEN73586	CLLU1	163.457	10.4028	15.7128
BRUGEN73869	RNF222	353.112	22.5235	15.6775
BRUGEN37326	KCNK4	191.5	12.2162	15.6759
BRUGEN70418	FAM73A	139.843	8.92352	15.6713
BRUGEN05401	EGR3	232.456	14.8407	15.6634
BRUGEN05090	DSG2	438.223	28.0113	15.6445
BRUGEN72971	MINOS1	153.003	9.78247	15.6405
BRUGEN04630	DDT	155.832	9.97335	15.6248
BRUGEN10459	LALBA	159.522	10.2119	15.6211
BRUGEN70926	C15orf52	116.228	7.44422	15.6132
BRUGEN35307	HAVCR1	386.32	24.7663	15.5986
BRUGEN04351	CYP2A7	331.097	21.2351	15.5919
BRUGEN49623	ZDHHC14	258.162	16.5586	15.5908
BRUGEN41975	TMEM57	166.532	10.6891	15.5796
BRUGEN76031	TMEM110-MUSTN1	91.2606	5.86948	15.5483
BRUGEN60457	C7orf31	147.468	9.49615	15.5293
BRUGEN29987	LECT1	540.922	34.8351	15.5281
BRUGEN35017	FAM162A	208.842	13.4569	15.5193
BRUGEN59972	TPRA1	355.449	22.9053	15.5182
BRUGEN51803	ITM2C	200.478	12.9319	15.5026
BRUGEN74061	PABPC1L2B	200.97	12.9797	15.4835
BRUGEN36581	USP25	226.799	14.6498	15.4813
BRUGEN71599	OR52E6	149.067	9.63931	15.4645
BRUGEN03518	CNN3	224.093	14.5067	15.4476
BRUGEN01397	ATP4B	197.526	12.7888	15.4453
BRUGEN41206	HRASLS2	389.149	25.2435	15.4158
BRUGEN20777	ZNF185	146.361	9.49615	15.4127
BRUGEN66376	KCTD13	141.196	9.16212	15.4108
BRUGEN60729	MAGEB16	320.273	20.8056	15.3936
BRUGEN02988	CDX4	360.492	23.4302	15.3858
BRUGEN47198	FKBPL	267.14	17.3698	15.3795
BRUGEN74215	LOC650293	191.377	12.4548	15.3658
BRUGEN25711	FAM131B	247.707	16.1769	15.3124
BRUGEN05764	ERCC5	153.987	10.0688	15.2935
BRUGEN29472	CPSF4	222.863	14.6021	15.2624
BRUGEN58485	C14orf79	198.51	13.0274	15.2379
BRUGEN06705	SLC37A4	223.109	14.6498	15.2294
BRUGEN55946	ZNF845	217.943	14.3158	15.224
BRUGEN09505	IL12RB2	250.413	16.4632	15.2105
BRUGEN42239	TBC1D19	321.257	21.1397	15.1969
BRUGEN45003	REXO4	432.935	28.4885	15.1968
BRUGEN41732	TMEM38B	138.49	9.1144	15.1946
BRUGEN16167	RLF	221.018	14.5544	15.1856
BRUGEN43812	SLC25A40	68.507	4.53334	15.1118
BRUGEN55686	DHX57	157.062	10.4028	15.098
BRUGEN10940	MARCKS	90.7687	6.01264	15.0963
BRUGEN35495	GHITM	289.771	19.2309	15.068
BRUGEN32344	WWC1	320.888	21.3306	15.0436
BRUGEN42085	PCMTD2	335.893	22.3327	15.0404
BRUGEN70040	ZNF429	103.314	6.87159	15.0349
BRUGEN76332	ERCC6-PGBD3	225.077	14.9839	15.0213
BRUGEN40219	NECAB2	139.597	9.30528	15.0019
BRUGEN55122	NAV3	259.761	17.3221	14.9959
BRUGEN30882	IKZF2	110.202	7.34878	14.9959
BRUGEN45796	CC2D2A	346.963	23.1439	14.9915
BRUGEN07287	GML	307.359	20.5193	14.979
BRUGEN69115	CLPSL1	110.693	7.3965	14.9657
BRUGEN04809	DLG3	116.351	7.77826	14.9585
BRUGEN49125	IRX1	94.0895	6.29896	14.9373
BRUGEN74294	FAM86B2	90.5227	6.06036	14.9368
BRUGEN74172	SPATA31A1	132.34	8.8758	14.9102
BRUGEN54778	KRTAP2-4	344.749	23.1439	14.8959
BRUGEN08294	HEXB	146.976	9.87791	14.8793
BRUGEN56225	C1orf105	173.789	11.6912	14.8649
BRUGEN48695	DBNDD1	111.308	7.49194	14.8571
BRUGEN10088	KCNK3	412.641	27.8204	14.8323
BRUGEN34302	TBC1D10B	453.228	30.5881	14.8171
BRUGEN01782	BMP4	267.263	18.0379	14.8167
BRUGEN58761	OR4D2	181.66	12.2639	14.8126
BRUGEN70039	C6orf58	361.23	24.4323	14.7849
BRUGEN26750	BCL2L11	175.265	11.8821	14.7503
BRUGEN04003	MAPK14	297.642	20.1853	14.7455
BRUGEN08159	HADHB	67.4	4.58106	14.7128
BRUGEN22756	PAGE1	335.032	22.8099	14.688
BRUGEN56792	PRRT2	108.972	7.44422	14.6384
BRUGEN52497	ARMC10	204.414	13.9818	14.62
BRUGEN20990	PAX8	322.241	22.0463	14.6165
BRUGEN10840	LTBP1	136.645	9.353	14.6098
BRUGEN30932	NLGN4Y	140.827	9.63931	14.6096
BRUGEN50150	FAM57A	156.078	10.6891	14.6015
BRUGEN52300	C11orf68	263.942	18.0856	14.594
BRUGEN27063	ENAM	242.665	16.6541	14.5709
BRUGEN22721	B4GALT4	239.098	16.4155	14.5654
BRUGEN50870	TMEM134	510.666	35.0737	14.5598
BRUGEN65364	ZNF25	268.862	18.4674	14.5588
BRUGEN08832	AGFG2	160.383	11.0232	14.5496
BRUGEN63113	AK8	201.585	13.8863	14.5168
BRUGEN42659	PLXNA3	328.637	22.6667	14.4987
BRUGEN21405	CHAF1B	183.628	12.6934	14.4665
BRUGEN51351	B9D2	288.541	19.9467	14.4656
BRUGEN26664	PTBP3	336.631	23.3348	14.4262
BRUGEN77143	Non-Targeting_Control	197.157	13.6955	14.3958
BRUGEN39635	P2RY13	202.569	14.0772	14.3899
BRUGEN77171	Non-Targeting_Control	390.994	27.2478	14.3496
BRUGEN06428	FOXO1	592.825	41.3727	14.3289
BRUGEN23640	TM4SF5	182.398	12.7411	14.3158
BRUGEN38891	CWC15	379.064	26.4842	14.3128
BRUGEN76626	Non-Targeting_Control	451.137	31.5425	14.3025
BRUGEN14658	PPP2R5E	175.88	12.3116	14.2857
BRUGEN53159	C2orf16	214.007	14.9839	14.2825
BRUGEN49464	CCDC121	258.777	18.1334	14.2708
BRUGEN53116	ANKRD20A1	263.205	18.4674	14.2524
BRUGEN15261	PSMD8	288.664	20.2807	14.2334
BRUGEN75455	FAM159B	260.991	18.372	14.2059
BRUGEN17823	SNAP25	265.664	18.706	14.2021
BRUGEN42347	BLOC1S4	247.338	17.4176	14.2005
BRUGEN61378	LACC1	135.292	9.54387	14.1758
BRUGEN41159	PIGX	239.344	16.8927	14.1685
BRUGEN05247	ECH1	318.182	22.4758	14.1566
BRUGEN63551	KRT28	174.158	12.3116	14.1458
BRUGEN63429	EML5	262.344	18.6106	14.0965
BRUGEN63424	NOP9	211.671	15.0316	14.0817
BRUGEN56161	LMBRD2	316.829	22.5235	14.0666
BRUGEN67695	KCTD1	118.934	8.49405	14.002
BRUGEN71902	PRAMEF8	112.907	8.06457	14.0004
BRUGEN46490	NGB	434.779	31.0653	13.9957
BRUGEN47955	C16orf58	94.8274	6.77615	13.9943
BRUGEN68097	C3orf56	150.42	10.7846	13.9477
BRUGEN01274	ASPA	110.325	7.92141	13.9274
BRUGEN59919	OTOL1	280.423	20.1853	13.8925
BRUGEN00468	AEBP1	85.48	6.1558	13.8861
BRUGEN44557	C1GALT1	147.714	10.6414	13.8811
BRUGEN37885	IER3IP1	288.664	20.8056	13.8743
BRUGEN52581	MRO	142.918	10.3074	13.8656
BRUGEN04353	CYP3A7	199.617	14.4112	13.8515
BRUGEN58336	TMEM132D	122.747	8.8758	13.8294
BRUGEN76518	Non-Targeting_Control	335.77	24.2892	13.8239
BRUGEN35821	SULT1C4	114.752	8.30317	13.8203
BRUGEN23014	PEX11B	209.703	15.1748	13.8192
BRUGEN37366	TAS2R4	348.07	25.1958	13.8146
BRUGEN29822	CCDC85B	135.784	9.83019	13.813
BRUGEN39314	HECA	158.169	11.4526	13.8107
BRUGEN49249	PAGR1	241.804	17.513	13.8071
BRUGEN49718	CCDC51	87.5708	6.34668	13.7979
BRUGEN48791	TMEM38A	194.206	14.0772	13.7957
BRUGEN08478	HMGB1	251.151	18.2288	13.7777
BRUGEN31867	SSPO	409.32	29.7292	13.7683
BRUGEN40149	ANKRD16	248.322	18.0379	13.7667
BRUGEN45910	FAM135A	158.292	11.5004	13.7641
BRUGEN76994	Non-Targeting_Control	296.167	21.5214	13.7615
BRUGEN55764	NUP210L	319.289	23.2393	13.7392
BRUGEN60746	ZFP92	376.235	27.3909	13.7358
BRUGEN65518	MS4A15	268.862	19.6127	13.7086
BRUGEN64014	CCDC71L	133.201	9.73475	13.6831
BRUGEN40868	ST7L	129.88	9.49615	13.6772
BRUGEN52411	ESPN	117.458	8.58949	13.6746
BRUGEN21885	BFSP2	80.1913	5.86948	13.6624
BRUGEN71348	TEX43	107.25	7.87369	13.6213
BRUGEN68756	LUZP2	256.071	18.8014	13.6198
BRUGEN23754	ANGPTL1	90.8916	6.68071	13.6051
BRUGEN58526	OR11H6	251.889	18.5151	13.6045
BRUGEN40678	CDHR2	344.626	25.339	13.6006
BRUGEN40332	ARL15	117.95	8.68492	13.581
BRUGEN63871	CHST13	258.531	19.04	13.5783
BRUGEN44975	ANO2	164.318	12.1207	13.5568
BRUGEN13703	PF4	192.115	14.1727	13.5553
BRUGEN25823	ACAP1	252.135	18.6106	13.548
BRUGEN57303	OSBPL6	124.1	9.16212	13.5449
BRUGEN32275	ZC3H7B	158.907	11.739	13.5367
BRUGEN39199	MRPL48	185.842	13.7432	13.5225
BRUGEN37582	BOLA1	280.3	20.7579	13.5033
BRUGEN30178	PTPRT	76.0095	5.63088	13.4987
BRUGEN42036	VRTN	82.4051	6.10808	13.4912
BRUGEN51152	DNAJC5	87.8168	6.53755	13.4327
BRUGEN12384	NDUFS6	106.389	7.92141	13.4305
BRUGEN10056	KCNJ11	101.1	7.53966	13.4091
BRUGEN77102	Non-Targeting_Control	349.914	26.1025	13.4054
BRUGEN25606	CLINT1	289.771	21.6169	13.4049
BRUGEN40288	LZTFL1	152.634	11.4049	13.3832
BRUGEN16035	RFC2	207.243	15.5088	13.3629
BRUGEN50954	RAB11FIP1	129.757	9.73475	13.3293
BRUGEN36712	RBM15B	235.162	17.6562	13.319
BRUGEN68482	ILDR1	262.467	19.7081	13.3177
BRUGEN73420	SPANXN2	264.311	19.8513	13.3146
BRUGEN27747	CRISP3	318.305	23.9074	13.3141
BRUGEN64801	KLHDC8B	343.027	25.7685	13.3119
BRUGEN31426	WDFY3	104.175	7.82598	13.3114
BRUGEN06997	KAT2A	201.954	15.1748	13.3086
BRUGEN59231	B3GALT6	231.718	17.4176	13.3037
BRUGEN10162	KIF5A	205.644	15.4611	13.3008
BRUGEN71997	HELT	187.195	14.0772	13.2977
BRUGEN37344	AK3	161.121	12.1207	13.293
BRUGEN11691	CD200	160.137	12.073	13.264
BRUGEN30536	PRAF2	275.135	20.7579	13.2544
BRUGEN10933	NBR1	113.768	8.58949	13.2451
BRUGEN61976	ZNF681	66.2931	5.01053	13.2307
BRUGEN21305	GPR68	199.371	15.0793	13.2215
BRUGEN40688	NXPE4	97.7792	7.3965	13.2197
BRUGEN45691	CASKIN2	201.216	15.2225	13.2184
BRUGEN64566	NLRP7	252.258	19.0877	13.2157
BRUGEN33228	VSIG2	258.285	19.5649	13.2014
BRUGEN27520	SPRY3	136.645	10.3551	13.1959
BRUGEN29667	OS9	76.7475	5.82176	13.1829
BRUGEN44457	FSTL5	162.227	12.3116	13.1768
BRUGEN31025	NLRP1	176.495	13.4091	13.1623
BRUGEN70270	FAM111B	153.249	11.6435	13.1617
BRUGEN01667	TNFRSF17	241.558	18.372	13.1482
BRUGEN68843	PRSS53	210.81	16.0337	13.1479
BRUGEN21566	AXIN2	314.615	23.9551	13.1335
BRUGEN10750	LOX	145.992	11.1186	13.1305
BRUGEN55596	LRSAM1	133.324	10.1642	13.117
BRUGEN05234	GPR183	198.387	15.127	13.1147
BRUGEN13121	ORM2	93.2285	7.11019	13.112
BRUGEN01170	ARL3	92.3676	7.06247	13.0787
BRUGEN57898	DACH2	255.087	19.5172	13.0698
BRUGEN42397	SLC35C1	225.077	17.2267	13.0656
BRUGEN75325	TSTD3	111.554	8.54177	13.0599
BRUGEN53353	TMEM175	85.9719	6.58527	13.0552
BRUGEN35808	SERP1	307.113	23.5256	13.0544
BRUGEN11401	MFAP3	211.917	16.2723	13.0231
BRUGEN50750	LRRC8E	265.049	20.3762	13.0078
BRUGEN24569	TXNL1	160.629	12.3593	12.9966
BRUGEN34565	CHTOP	314.246	24.1937	12.9888
BRUGEN50519	FRMD1	95.4424	7.34878	12.9875
BRUGEN61921	CAPN12	224.831	17.3221	12.9794
BRUGEN67532	INO80E	270.584	20.8534	12.9756
BRUGEN03463	CCR7	118.196	9.1144	12.9681
BRUGEN38230	PAIP2	198.018	15.2702	12.9676
BRUGEN19215	TIMP4	147.222	11.3572	12.9629
BRUGEN04248	CTSG	93.9665	7.25334	12.9549
BRUGEN34345	L3MBTL1	164.318	12.6934	12.9452
BRUGEN56835	TUBA3E	324.824	25.1481	12.9164
BRUGEN26093	ARHGAP11A	141.073	10.9277	12.9096
BRUGEN24839	MED27	253.119	19.6127	12.9059
BRUGEN23095	INPP4B	241.927	18.7537	12.9002
BRUGEN19800	TYRP1	127.42	9.87791	12.8995
BRUGEN66171	DEFB124	269.6	20.9011	12.8989
BRUGEN25584	FAM53B	451.875	35.1692	12.8486
BRUGEN20676	ZNF136	308.958	24.0506	12.8462
BRUGEN42184	TMEM140	62.4803	4.86738	12.8366
BRUGEN70683	KRTAP10-5	281.161	21.9032	12.8366
BRUGEN66775	MFSD8	92.4906	7.20562	12.8359
BRUGEN43164	BTBD7	116.351	9.06668	12.8328
BRUGEN01802	BMPR1A	164.687	12.8365	12.8296
BRUGEN11519	MKLN1	267.263	20.8534	12.8163
BRUGEN05375	CELSR2	84.988	6.63299	12.8129
BRUGEN21787	MAD1L1	100.854	7.87369	12.809
BRUGEN52676	STARD3NL	207.735	16.2246	12.8037
BRUGEN43888	PCDHGB6	312.648	24.48	12.7715
BRUGEN27512	GLYAT	112.046	8.78036	12.761
BRUGEN14936	MAP2K6	135.784	10.6414	12.76
BRUGEN12172	NAGA	148.206	11.6435	12.7286
BRUGEN57472	LRRC42	254.472	19.9944	12.7272
BRUGEN11921	MUC6	85.603	6.72843	12.7226
BRUGEN31638	ERP44	173.789	13.6955	12.6895
BRUGEN60261	STARD4	136.153	10.7369	12.6809
BRUGEN57705	TLCD1	90.6457	7.1579	12.6637
BRUGEN65221	GSX1	109.218	8.6372	12.645
BRUGEN73411	PHOSPHO2	82.0362	6.48983	12.6407
BRUGEN50541	PLEKHH3	288.295	22.8099	12.6391
BRUGEN12777	NPHS1	124.223	9.83019	12.6369
BRUGEN17082	SDF2	176.987	14.0295	12.6153
BRUGEN42089	ASXL2	45.1383	3.57895	12.6122
BRUGEN29265	FRS3	81.7902	6.48983	12.6028
BRUGEN31773	NFASC	231.226	18.372	12.5858
BRUGEN66827	KANK3	100.731	8.01685	12.5649
BRUGEN67837	ZFP82	142.057	11.3095	12.5608
BRUGEN05119	DTNA	228.275	18.1811	12.5556
BRUGEN08524	HMOX2	221.51	17.6562	12.5458
BRUGEN66825	KANK3	171.698	13.6955	12.5368
BRUGEN68215	ARL10	168.008	13.4091	12.5294
BRUGEN22684	KRT37	234.67	18.7537	12.5133
BRUGEN76735	Non-Targeting_Control	308.097	24.6709	12.4883
BRUGEN22602	EIF3B	159.645	12.7888	12.4832
BRUGEN75227	IZUMO3	174.404	13.9818	12.4736
BRUGEN39771	CLIC6	118.442	9.49615	12.4726
BRUGEN03871	ATF6B	276.611	22.1895	12.4658
BRUGEN01489	ATP7A	254.964	20.4716	12.4545
BRUGEN74428	ZNF732	214.13	17.2267	12.4302
BRUGEN74107	C4orf51	219.911	17.7039	12.4216
BRUGEN45444	TMIGD3	149.682	12.073	12.3981
BRUGEN26712	KCNE3	311.787	25.1481	12.398
BRUGEN53750	RHOXF2	226.307	18.2765	12.3824
BRUGEN56597	CADPS2	125.576	10.1642	12.3547
BRUGEN48355	SLC26A10	160.752	13.0274	12.3395
BRUGEN59632	CHMP4B	114.752	9.30528	12.332
BRUGEN30119	HNRNPUL1	295.306	24.0028	12.3029
BRUGEN23525	RPS6KA4	284.605	23.1439	12.2972
BRUGEN30190	CD160	176.618	14.3635	12.2963
BRUGEN38661	WNT16	262.836	21.3783	12.2945
BRUGEN44293	SLC2A9	83.2661	6.77615	12.2881
BRUGEN63700	CALML6	145.992	11.8821	12.2867
BRUGEN05505	ELF2	66.1701	5.39229	12.2712
BRUGEN08743	HOXC12	225.323	18.372	12.2645
BRUGEN62716	KLB	352.251	28.7271	12.262
BRUGEN04110	CSRP1	115.244	9.40071	12.2591
BRUGEN51815	KAZALD1	118.073	9.63931	12.2491
BRUGEN09927	JUP	153.126	12.5025	12.2477
BRUGEN76246	MED14OS	71.8278	5.86948	12.2375
BRUGEN65316	C7orf62	165.179	13.5046	12.2314
BRUGEN51130	PUS1	173.912	14.2204	12.2298
BRUGEN58165	OR51L1	157.308	12.8842	12.2093
BRUGEN13209	P2RY11	230.611	18.8969	12.2037
BRUGEN10998	MAGEA1	247.707	20.3284	12.1853
BRUGEN24723	RECQL4	254.349	20.9011	12.1692
BRUGEN01380	ATP2B2	244.879	20.1376	12.1603
BRUGEN02225	CALD1	166.286	13.6955	12.1417
BRUGEN10513	LASP1	231.103	19.04	12.1378
BRUGEN33752	LMOD1	234.178	19.3263	12.117
BRUGEN61896	ZNF420	152.511	12.5979	12.1061
BRUGEN39791	GPR88	158.169	13.0751	12.0969
BRUGEN57537	ARHGAP33	131.602	10.88	12.0958
BRUGEN43153	CEP72	106.143	8.78036	12.0887
BRUGEN38329	DNAJC27	145.254	12.0253	12.0791
BRUGEN23725	SLC7A6	93.8435	7.77826	12.0648
BRUGEN22981	FPGT	97.0413	8.06457	12.033
BRUGEN76619	Non-Targeting_Control	356.433	29.6814	12.0086
BRUGEN24591	ITGBL1	257.793	21.4737	12.005
BRUGEN11212	MCAM	404.646	33.7853	11.977
BRUGEN61629	ENTHD2	118.196	9.87791	11.9657
BRUGEN67110	C11orf31	88.4318	7.3965	11.9559
BRUGEN76410	LOC102723859	258.531	21.6646	11.9333
BRUGEN60317	STXBP5	99.6241	8.35089	11.9298
BRUGEN27346	MPZL2	108.357	9.1144	11.8885
BRUGEN25512	IQCB1	117.827	9.92563	11.871
BRUGEN11068	MAN1A1	76.3785	6.44211	11.8561
BRUGEN04143	CST6	66.1701	5.58317	11.8517
BRUGEN19455	TP53	32.2241	2.72	11.8471
BRUGEN23604	SOCS3	106.266	8.97124	11.8452
BRUGEN25119	BAG4	189.286	15.986	11.8407
BRUGEN25359	NCOR1	129.388	10.9277	11.8404
BRUGEN01751	CXCR5	89.7847	7.58738	11.8334
BRUGEN05244	ECH1	344.995	29.1565	11.8325
BRUGEN77029	Non-Targeting_Control	138.859	11.739	11.8289
BRUGEN60208	UBE2QL1	306.498	25.9116	11.8286
BRUGEN08391	HLA-DMA	97.0413	8.20773	11.8232
BRUGEN44548	MAP3K7CL	184.489	15.6042	11.823
BRUGEN31971	2019-09-08	243.649	20.6148	11.8191
BRUGEN23100	FGF16	75.5176	6.39439	11.81
BRUGEN19683	DNAJC7	122.747	10.4028	11.7994
BRUGEN77235	Non-Targeting_Control	243.772	20.6625	11.7978
BRUGEN50082	QSER1	243.526	20.6625	11.7859
BRUGEN18286	SSTR2	82.0362	6.96703	11.7749
BRUGEN77163	Non-Targeting_Control	299.487	25.4344	11.7749
BRUGEN43594	TMEM165	136.522	11.5958	11.7734
BRUGEN60866	GATA5	110.57	9.40071	11.7619
BRUGEN27191	RASA4	296.782	25.2435	11.7567
BRUGEN16631	RRAD	287.065	24.4323	11.7494
BRUGEN68327	ATG9B	153.003	13.0274	11.7447
BRUGEN64730	ANKRD23	262.221	22.3327	11.7416
BRUGEN18782	TBXA2R	275.627	23.4779	11.7398
BRUGEN29581	APOBEC2	189.778	16.1769	11.7314
BRUGEN21016	IFRD2	239.59	20.4239	11.7309
BRUGEN76512	Non-Targeting_Control	344.503	29.3951	11.7197
BRUGEN69136	FAM221A	120.656	10.3074	11.7058
BRUGEN28198	ZBTB18	167.516	14.3158	11.7015
BRUGEN77209	Non-Targeting_Control	338.722	28.9657	11.6939
BRUGEN27698	APBB3	80.3143	6.87159	11.6879
BRUGEN23907	SEC22C	302.808	25.9116	11.6862
BRUGEN38118	ZDHHC2	172.19	14.7453	11.6776
BRUGEN43474	DOK5	300.102	25.7207	11.6677
BRUGEN68934	LINGO4	207.12	17.7516	11.6677
BRUGEN59671	ANKRD54	226.184	19.4218	11.6459
BRUGEN70105	TBC1D26	184.489	15.8428	11.645
BRUGEN47202	DMRTC2	255.579	21.9509	11.6432
BRUGEN04596	DDB1	92.6135	7.96913	11.6215
BRUGEN57402	SLC26A9	268.739	23.1439	11.6117
BRUGEN04389	CYP2F1	357.294	30.779	11.6084
BRUGEN63085	C9orf62	215.483	18.5628	11.6083
BRUGEN63707	IFNLR1	110.693	9.54387	11.5984
BRUGEN48667	AUNIP	45.3843	3.91299	11.5984
BRUGEN06564	FPR2	122.255	10.546	11.5926
BRUGEN67620	TTLL6	156.939	13.5523	11.5802
BRUGEN57435	KCTD12	223.724	19.3263	11.5761
BRUGEN23822	TMSB4Y	294.937	25.4821	11.5742
BRUGEN21386	DPF1	73.3037	6.34668	11.5499
BRUGEN71352	PROB1	300.102	26.0071	11.5393
BRUGEN06350	FKBP1B	200.97	17.4176	11.5384
BRUGEN10500	LAMP2	265.418	23.0485	11.5157
BRUGEN48372	ACD	374.759	32.5446	11.5152
BRUGEN08378	HLA-A	197.157	17.1313	11.5086
BRUGEN37510	ASCC1	104.052	9.06668	11.4763
BRUGEN22637	EIF4G3	218.435	19.04	11.4724
BRUGEN43583	ZC3H15	77.7314	6.77615	11.4713
BRUGEN63661	ZNF676	95.1964	8.30317	11.4651
BRUGEN65286	OR5M3	79.3303	6.91931	11.4651
BRUGEN12621	NIT1	170.468	14.8884	11.4497
BRUGEN12916	NTS	102.699	8.97124	11.4476
BRUGEN64149	PWWP2B	61.1274	5.34457	11.4373
BRUGEN10937	MAB21L1	165.179	14.459	11.424
BRUGEN05748	EREG	195.804	17.179	11.3979
BRUGEN37426	CLEC4A	102.207	8.97124	11.3927
BRUGEN31600	NMNAT2	226.676	19.899	11.3913
BRUGEN16699	RYR1	109.71	9.63931	11.3815
BRUGEN74181	SERPINE3	212.777	18.706	11.3748
BRUGEN53149	IQCG	74.9026	6.58527	11.3743
BRUGEN24762	FAM189A2	106.266	9.353	11.3617
BRUGEN61421	ABHD12B	112.169	9.87791	11.3556
BRUGEN20902	ZP2	115.367	10.1642	11.3503
BRUGEN19761	TNFSF4	142.918	12.5979	11.3445
BRUGEN67848	FAM71E2	64.9402	5.72632	11.3406
BRUGEN14582	PPP1R3A	209.949	18.5151	11.3393
BRUGEN42431	LAPTM4B	90.1537	7.96913	11.3129
BRUGEN53122	TMEM117	103.068	9.1144	11.3083
BRUGEN46479	CADM3	288.295	25.5299	11.2925
BRUGEN72852	KRTAP5-11	94.8274	8.39861	11.2908
BRUGEN34333	SPATS2L	86.7099	7.68282	11.2862
BRUGEN58120	AGAP11	128.035	11.3572	11.2735
BRUGEN74176	C7orf73	254.103	22.5713	11.2578
BRUGEN53422	PDCD2L	222.248	19.7558	11.2497
BRUGEN02653	CD34	111.923	9.97335	11.2223
BRUGEN41683	FAM90A1	154.725	13.7909	11.2194
BRUGEN72102	HEATR4	71.0898	6.34668	11.2011
BRUGEN56222	NAF1	131.971	11.7867	11.1966
BRUGEN09136	IDH1	106.266	9.49615	11.1904
BRUGEN77075	Non-Targeting_Control	121.148	10.8323	11.184
BRUGEN17737	SMARCA1	86.3409	7.73054	11.1688
BRUGEN72991	ETV3L	163.088	14.6021	11.1688
BRUGEN35519	B9D1	228.029	20.4239	11.1648
BRUGEN13622	ENPP2	69.2449	6.20352	11.1622
BRUGEN51380	CEP44	111.8	10.0211	11.1565
BRUGEN16884	SCN2B	55.3467	4.96281	11.1523
BRUGEN72292	LOC400863	111.185	9.97335	11.1483
BRUGEN76874	Non-Targeting_Control	231.349	20.7579	11.1451
BRUGEN51570	OR6K2	132.832	11.9298	11.1344
BRUGEN06990	GCKR	82.1592	7.3965	11.1078
BRUGEN72412	C7orf65	114.875	10.3551	11.0936
BRUGEN02444	CBR3	422.726	38.1278	11.0871
BRUGEN33570	APOL2	91.5066	8.25545	11.0844
BRUGEN37776	ADIPOR1	67.646	6.10808	11.0748
BRUGEN53556	PRAC1	103.56	9.353	11.0724
BRUGEN49963	ALG9	198.387	17.9425	11.0569
BRUGEN64952	TMEM192	269.231	24.3846	11.041
BRUGEN28907	DLL3	65.8011	5.96492	11.0314
BRUGEN43445	ST6GALNAC1	64.6942	5.86948	11.0221
BRUGEN37481	TMED5	70.9668	6.44211	11.0161
BRUGEN73969	SMIM23	70.3519	6.39439	11.0021
BRUGEN35848	BBS9	127.052	11.5481	11.002
BRUGEN64454	METTL21C	118.073	10.7369	10.997
BRUGEN71825	GDPGP1	94.8274	8.6372	10.9789
BRUGEN75600	USP17L13	131.356	11.9776	10.9669
BRUGEN05238	ECE1	194.575	17.7516	10.961
BRUGEN60056	C4orf33	103.56	9.44843	10.9605
BRUGEN22858	TNFSF12	79.8223	7.30106	10.933
BRUGEN21812	OR3A3	270.215	24.7186	10.9316
BRUGEN39032	RAB6B	212.777	19.4695	10.9288
BRUGEN61831	ZNF548	159.522	14.6021	10.9245
BRUGEN16183	RNASE3	93.7205	8.58949	10.9111
BRUGEN17862	SNRPA	58.2986	5.34457	10.908
BRUGEN40019	KRT20	85.357	7.82598	10.9069
BRUGEN09357	IGSF1	106.143	9.73475	10.9035
BRUGEN52358	CRISPLD1	368.855	33.833	10.9022
BRUGEN08522	HMOX1	195.067	17.8948	10.9008
BRUGEN72659	SPINK6	215.852	19.8035	10.8997
BRUGEN08181	HAS3	340.567	31.2562	10.896
BRUGEN12451	NEK3	310.926	28.5362	10.8958
BRUGEN17396	SKI	104.421	9.59159	10.8867
BRUGEN33348	FAM89B	46.7372	4.29474	10.8824
BRUGEN46328	ANO8	108.357	9.97335	10.8646
BRUGEN46636	PRODH2	63.7102	5.86948	10.8545
BRUGEN35809	SERP1	206.505	19.04	10.8458
BRUGEN49660	GALNT12	169.607	15.652	10.8362
BRUGEN25868	KMT2B	356.679	32.9264	10.8326
BRUGEN28482	SPTLC1	111.923	10.3551	10.8085
BRUGEN22701	GALNT4	289.771	26.8183	10.805
BRUGEN69260	MALRD1	78.8384	7.30106	10.7982
BRUGEN49403	HMBOX1	180.184	16.7018	10.7883
BRUGEN02240	CALR	148.698	13.7909	10.7823
BRUGEN19457	TP53BP1	146.484	13.6	10.7709
BRUGEN09935	CD82	82.6511	7.68282	10.7579
BRUGEN65883	FAM200A	76.3785	7.11019	10.7421
BRUGEN42252	BRIX1	232.087	21.6169	10.7364
BRUGEN32129	DTX4	134.431	12.5502	10.7115
BRUGEN18259	SSR1	82.1592	7.68282	10.6939
BRUGEN41172	C4orf27	98.3942	9.20984	10.6836
BRUGEN67745	C19orf54	89.6617	8.39861	10.6758
BRUGEN58974	OR7G1	154.356	14.459	10.6754
BRUGEN24476	TRIP11	242.419	22.7144	10.6725
BRUGEN33113	SEZ6L	74.2876	6.96703	10.6627
BRUGEN33386	HSPBP1	196.911	18.4674	10.6627
BRUGEN09864	ITPKA	206.997	19.4218	10.658
BRUGEN48941	TRIM48	82.8971	7.77826	10.6575
BRUGEN14765	PRKAA2	71.0898	6.68071	10.6411
BRUGEN44265	EIF4ENIF1	77.6084	7.30106	10.6297
BRUGEN77006	Non-Targeting_Control	236.269	22.2372	10.6249
BRUGEN75549	C5orf52	125.207	11.7867	10.6227
BRUGEN40052	UGT2B28	102.822	9.68703	10.6144
BRUGEN62504	GDF7	189.901	17.8948	10.6121
BRUGEN73222	OR13G1	95.1964	8.97124	10.6113
BRUGEN21767	HIST1H4E	74.9026	7.06247	10.6057
BRUGEN30118	HNRNPUL1	222.002	20.9488	10.5974
BRUGEN21959	DOC2B	190.639	17.9902	10.5968
BRUGEN53144	SPATC1L	258.408	24.4323	10.5765
BRUGEN64309	POLR3H	117.581	11.1186	10.5752
BRUGEN72235	C18orf65	204.291	19.3263	10.5706
BRUGEN14929	MAP2K3	174.896	16.5586	10.5622
BRUGEN64533	ZNF48	113.399	10.7369	10.5617
BRUGEN27107	TRAP1	113.891	10.7846	10.5606
BRUGEN46050	LRFN1	291.247	27.5818	10.5594
BRUGEN77189	Non-Targeting_Control	301.701	28.5839	10.5549
BRUGEN61858	HIPK4	123.608	11.739	10.5297
BRUGEN32676	ADNP	73.3037	6.96703	10.5215
BRUGEN24485	HMGN3	158.784	15.127	10.4967
BRUGEN67845	TMEM150B	193.345	18.4197	10.4966
BRUGEN31341	PAXIP1	48.5821	4.62878	10.4957
BRUGEN05864	ETV6	156.693	14.9362	10.4908
BRUGEN46305	ZNF529	180.184	17.179	10.4887
BRUGEN11085	MAN2B1	159.522	15.2225	10.4793
BRUGEN70665	KRTAP10-9	217.451	20.7579	10.4756
BRUGEN35088	MYOF	195.927	18.706	10.474
BRUGEN72197	C15orf54	257.301	24.5755	10.4698
BRUGEN64108	FAM47B	185.719	17.7516	10.4621
BRUGEN23090	HESX1	147.222	14.0772	10.4582
BRUGEN30868	ITGA11	77.7314	7.44422	10.4418
BRUGEN08373	ZBTB48	145.869	13.9818	10.4328
BRUGEN20875	ZNF230	107.004	10.2597	10.4296
BRUGEN61731	KCTD11	80.5603	7.73054	10.421
BRUGEN55716	CCDC149	154.11	14.793	10.4178
BRUGEN14647	PPP2R5B	132.709	12.7411	10.4159
BRUGEN22434	PPAP2A	123.731	11.8821	10.4132
BRUGEN40226	GNL3L	316.337	30.3972	10.4068
BRUGEN71451	RBM12B	202.569	19.4695	10.4044
BRUGEN00256	ADAM8	266.402	25.6253	10.3961
BRUGEN58748	TMEM170A	257.424	24.7663	10.3941
BRUGEN10392	KRT33B	75.8865	7.30106	10.3939
BRUGEN23279	SGPL1	77.8544	7.49194	10.3918
BRUGEN65494	OR5A2	80.8062	7.77826	10.3887
BRUGEN69607	SH3RF3	188.794	18.1811	10.3841
BRUGEN20281	WNT7B	207.489	19.9944	10.3773
BRUGEN20242	WEE1	114.752	11.0709	10.3652
BRUGEN60646	SLITRK4	161.121	15.5565	10.3571
BRUGEN54440	FAM136A	89.9077	8.68492	10.3522
BRUGEN49492	SRD5A3	133.324	12.8842	10.3479
BRUGEN42715	UBE2Q1	160.383	15.5088	10.3414
BRUGEN76360	LOC101928093	162.842	15.7474	10.3409
BRUGEN08385	HLA-C	50.796	4.91509	10.3347
BRUGEN72755	C10orf62	199.617	19.3263	10.3288
BRUGEN38418	GCNT4	143.902	13.9341	10.3273
BRUGEN69762	FAM71F2	194.083	18.8014	10.3228
BRUGEN01836	BOK	282.391	27.4386	10.2917
BRUGEN29289	ALDH1L1	99.6241	9.68703	10.2843
BRUGEN01117	RND3	141.319	13.7432	10.2828
BRUGEN37917	RLIM	231.103	22.4758	10.2823
BRUGEN14243	PMAIP1	88.3088	8.58949	10.281
BRUGEN48246	CASD1	126.437	12.3116	10.2697
BRUGEN61108	ASB15	173.297	16.8927	10.2587
BRUGEN19140	THBS2	188.917	18.4197	10.2563
BRUGEN41010	ZSCAN32	92.4906	9.01896	10.2551
BRUGEN03711	COX6A1	200.109	19.5172	10.253
BRUGEN02101	CA3	199.617	19.4695	10.2528
BRUGEN71044	RGS9BP	66.9081	6.53755	10.2344
BRUGEN56744	EPSTI1	33.208	3.24492	10.2339
BRUGEN38824	EVL	150.789	14.7453	10.2263
BRUGEN70225	PRSS41	204.168	19.9944	10.2113
BRUGEN43876	PCDHGC5	156.447	15.3656	10.1816
BRUGEN13420	PCK2	279.194	27.4386	10.1752
BRUGEN09726	IRS1	164.564	16.1769	10.1728
BRUGEN55361	KIAA2013	166.409	16.3677	10.1669
BRUGEN74905	GAGE2D	67.4	6.63299	10.1613
BRUGEN75119	POM121C	199.248	19.6127	10.1592
BRUGEN62003	ZNF570	159.891	15.7474	10.1535
BRUGEN61992	ZNF555	173.42	17.0835	10.1513
BRUGEN45462	NDRG3	102.207	10.0688	10.1509
BRUGEN08556	HNF4G	141.196	13.9341	10.1331
BRUGEN15059	KLK7	100.485	9.92563	10.1238
BRUGEN02810	CDC25B	234.301	23.1439	10.1237
BRUGEN41133	TMEM160	85.9719	8.49405	10.1214
BRUGEN45267	ATP8B2	57.9296	5.72632	10.1164
BRUGEN01202	STS	232.087	22.953	10.1114
BRUGEN03727	COX7A1	236.269	23.3825	10.1045
BRUGEN37898	SAR1B	71.3358	7.06247	10.1007
BRUGEN44730	C14orf132	57.3146	5.6786	10.0931
BRUGEN61923	CAPN12	102.945	10.2119	10.0808
BRUGEN03864	CREBBP	96.1803	9.54387	10.0777
BRUGEN20524	ZNF24	103.56	10.3074	10.0472
BRUGEN48504	WNK4	96.3033	9.59159	10.0404
BRUGEN64950	SMIM14	156.078	15.5565	10.033
BRUGEN41867	NADSYN1	154.602	15.4134	10.0304
BRUGEN68871	C17orf67	73.6727	7.34878	10.0252
BRUGEN23411	HERC2	84.619	8.44633	10.0184
BRUGEN33904	TECPR1	92.7365	9.25756	10.0174
BRUGEN57098	UCN3	189.286	18.8969	10.0168
BRUGEN64240	ZNF431	107.496	10.7369	10.0118
BRUGEN49489	CHMP6	115.121	11.5004	10.0102
BRUGEN50886	FUZ	258.9	25.8639	10.0101
BRUGEN30883	IKZF2	72.0738	7.20562	10.0024
BRUGEN40382	LRRN3	186.949	18.706	9.99407
BRUGEN70413	MROH7	84.373	8.44633	9.98932
BRUGEN60343	RAET1E	63.8332	6.39439	9.98269
BRUGEN24139	ZBED1	73.3037	7.34878	9.97494
BRUGEN26630	DOPEY2	103.683	10.4028	9.96681
BRUGEN12829	SLC11A2	222.125	22.3327	9.94619
BRUGEN16681	RXRA	218.681	21.9986	9.94067
BRUGEN23970	CCNB2	160.26	16.1291	9.93602
BRUGEN65152	SLC44A5	78.2234	7.87369	9.93478
BRUGEN30338	SOX21	175.634	17.7039	9.92063
BRUGEN19410	TNNT2	124.346	12.5502	9.90787
BRUGEN42722	MED29	190.024	19.1832	9.90575
BRUGEN10944	MXD1	206.136	20.8534	9.88502
BRUGEN26697	NAALADL1	134.431	13.6	9.88463
BRUGEN29707	EBNA1BP2	73.5497	7.44422	9.8801
BRUGEN01698	CFB	88.5548	8.97124	9.87096
BRUGEN21142	TFPI2	71.5818	7.25334	9.8688
BRUGEN72611	OR5H15	119.918	12.1684	9.85483
BRUGEN35810	NMRK2	229.873	23.3348	9.85111
BRUGEN25390	KLK4	259.269	26.3411	9.84275
BRUGEN46497	NEUROD4	118.811	12.073	9.84105
BRUGEN24780	CYP7B1	216.221	21.9986	9.82885
BRUGEN71051	KRTDAP	117.212	11.9298	9.82512
BRUGEN11765	MSH5	121.886	12.407	9.82393
BRUGEN29898	RBPMS	42.1865	4.29474	9.82283
BRUGEN12901	NTN3	256.071	26.1025	9.81021
BRUGEN70836	INSC	156.324	15.9383	9.80808
BRUGEN25291	RBM39	215.729	22.0463	9.78526
BRUGEN44946	PCNP	61.6194	6.29896	9.78247
BRUGEN59167	FBXO27	216.467	22.1418	9.77641
BRUGEN44474	LGALS14	201.339	20.7102	9.72174
BRUGEN37847	TRAPPC12	121.394	12.5025	9.70959
BRUGEN38658	WNT16	189.901	19.5649	9.70618
BRUGEN61372	FAM216B	121.763	12.5502	9.70207
BRUGEN41091	LPCAT2	86.4639	8.92352	9.68944
BRUGEN39937	KCTD5	40.2186	4.15158	9.68754
BRUGEN01592	BAX	200.109	20.6625	9.68466
BRUGEN23462	FUBP3	108.603	11.2141	9.68451
BRUGEN71082	ZNF470	84.496	8.73264	9.67588
BRUGEN36770	HCFC2	123.731	12.7888	9.67494
BRUGEN03176	CHM	155.955	16.1291	9.66913
BRUGEN67153	ZNF311	110.693	11.4526	9.66532
BRUGEN45584	PRR12	164.564	17.0358	9.6599
BRUGEN13393	PCDH1	274.52	28.4407	9.65234
BRUGEN32430	SLC9A8	68.138	7.06247	9.6479
BRUGEN52468	L3MBTL2	78.2234	8.11229	9.64258
BRUGEN23812	CDY1	151.773	15.7474	9.63798
BRUGEN12718	CNOT4	112.538	11.6912	9.62587
BRUGEN44267	KCNQ5	65.1862	6.77615	9.61994
BRUGEN15684	RAB27B	296.536	30.8267	9.61944
BRUGEN14660	PPP3CA	162.35	16.8927	9.61071
BRUGEN72716	NOMO3	162.596	16.9404	9.59816
BRUGEN12702	NOS2	200.847	20.9488	9.58753
BRUGEN56702	CGB8	171.083	17.847	9.58607
BRUGEN71461	SPATA31A6	123.854	12.9319	9.57734
BRUGEN25699	KIAA0355	99.6241	10.4028	9.57665
BRUGEN38349	SCAND1	108.234	11.3095	9.57016
BRUGEN36082	PCSK1N	164.195	17.179	9.55793
BRUGEN54247	SFT2D3	55.5927	5.82176	9.54912
BRUGEN75451	DPH3P1	164.933	17.2744	9.54784
BRUGEN32828	SLC35A3	102.945	10.7846	9.54557
BRUGEN10888	CD180	222.248	23.287	9.54384
BRUGEN70556	PNPLA7	37.7588	3.96071	9.53334
BRUGEN64673	KRTCAP2	103.191	10.8323	9.52623
BRUGEN75380	CD300LD	136.276	14.3158	9.51926
BRUGEN30247	PKIG	155.34	16.32	9.51836
BRUGEN14284	PMS2	236.638	24.8618	9.51814
BRUGEN09800	ITGB2	119.426	12.5502	9.51587
BRUGEN46799	GNB4	168.746	17.7516	9.50596
BRUGEN44840	CABP4	62.1113	6.53755	9.5007
BRUGEN46175	EPB41L5	214.376	22.5713	9.49776
BRUGEN21468	SMC1A	199.863	21.0442	9.49729
BRUGEN59786	CLHC1	205.275	21.6169	9.49605
BRUGEN11436	MGAT5	157.185	16.5586	9.49262
BRUGEN71896	PRAMEF12	128.158	13.5046	9.49
BRUGEN23170	PROM1	39.8497	4.1993	9.48959
BRUGEN57604	RNF166	81.0522	8.54177	9.48893
BRUGEN53985	FAM126A	110.447	11.6435	9.48574
BRUGEN47144	TNN	155.217	16.3677	9.4831
BRUGEN39135	GET4	99.5011	10.4983	9.47787
BRUGEN57847	MED12L	79.4533	8.39861	9.4603
BRUGEN00573	AKT2	189.409	20.0421	9.45053
BRUGEN61605	ZNF688	249.183	26.3888	9.44277
BRUGEN65909	GPC2	162.104	17.179	9.43621
BRUGEN02708	CD47	130.987	13.8863	9.43282
BRUGEN72947	ZNF506	36.8978	3.91299	9.42958
BRUGEN05571	EMX2	69.7369	7.3965	9.42836
BRUGEN22443	PPAP2B	237.499	25.1958	9.42613
BRUGEN73524	SLX1A	145.623	15.4611	9.41871
BRUGEN24352	CYTH2	235.285	25.0049	9.40954
BRUGEN30830	TWF2	236.761	25.1958	9.39684
BRUGEN05500	ELF1	268.862	28.6316	9.39039
BRUGEN23140	SOCS2	179.2	19.1355	9.36483
BRUGEN21879	ANXA9	153.126	16.3677	9.35535
BRUGEN07562	GPR22	62.4803	6.68071	9.35235
BRUGEN77363	Non-Targeting_Control	211.056	22.5713	9.35063
BRUGEN70052	LCE1A	168.131	17.9902	9.34571
BRUGEN39040	MBIP	129.757	13.8863	9.34425
BRUGEN20648	ZNF124	200.97	21.5214	9.33814
BRUGEN76851	Non-Targeting_Control	134.554	14.4112	9.33674
BRUGEN25570	KIAA0040	235.654	25.2435	9.33522
BRUGEN44263	EIF4ENIF1	44.5234	4.77194	9.33025
BRUGEN42453	PI4K2A	201.585	21.6169	9.32536
BRUGEN62465	PPP1R1C	123.116	13.2183	9.31406
BRUGEN66139	DEFB112	259.884	27.9158	9.30955
BRUGEN20855	ZNF225	265.295	28.5362	9.29681
BRUGEN53578	CARD11	186.703	20.0899	9.2934
BRUGEN49220	LRFN3	62.9723	6.77615	9.29323
BRUGEN56804	DTD2	125.453	13.5046	9.28963
BRUGEN66502	OR6C74	116.843	12.5979	9.2748
BRUGEN24146	SLC16A7	111.062	11.9776	9.27254
BRUGEN22504	RTCA	206.505	22.2849	9.26656
BRUGEN19112	TGFBR3	189.163	20.4239	9.26184
BRUGEN45769	SORCS2	83.5121	9.01896	9.25961
BRUGEN44625	CA10	101.592	10.9755	9.25629
BRUGEN71898	PRAMEF12	90.8916	9.83019	9.24618
BRUGEN65453	OR9I1	188.794	20.4239	9.24378
BRUGEN76456	Non-Targeting_Control	220.526	23.8597	9.24262
BRUGEN10260	KIF22	116.843	12.6456	9.2398
BRUGEN31312	CCT5	33.946	3.67439	9.23854
BRUGEN41755	RFWD3	138.367	14.9839	9.23438
BRUGEN42879	DEPDC1	252.012	27.2955	9.23274
BRUGEN09559	ILK	88.0628	9.54387	9.22716
BRUGEN59278	OR2M3	186.949	20.2807	9.21806
BRUGEN67978	SLC25A34	189.532	20.567	9.21532
BRUGEN65309	YPEL4	158.292	17.179	9.21427
BRUGEN08730	HOXC9	97.1643	10.546	9.2134
BRUGEN31084	MLXIP	60.6354	6.58527	9.20773
BRUGEN72233	C18orf65	166.901	18.1334	9.2041
BRUGEN51327	SPX	50.0581	5.44001	9.20184
BRUGEN22380	TMEFF1	35.5449	3.86527	9.19597
BRUGEN07536	GPR15	51.78	5.63088	9.1957
BRUGEN10784	LRP1	71.9508	7.82598	9.19384
BRUGEN43177	FAM222B	78.9614	8.58949	9.19279
BRUGEN37263	IL22	30.2562	3.29264	9.18906
BRUGEN55180	SEC16B	209.457	22.8099	9.18273
BRUGEN63686	FNDC7	174.281	18.9923	9.17639
BRUGEN42249	RNF121	200.109	21.8077	9.17606
BRUGEN19649	TSNAX	72.1967	7.87369	9.16936
BRUGEN39620	FXYD7	108.48	11.8344	9.16646
BRUGEN05393	EGR1	265.91	29.0134	9.1651
BRUGEN12314	NDUFB1	47.2292	5.15369	9.16415
BRUGEN44778	DTWD1	158.292	17.2744	9.16336
BRUGEN62857	RAET1L	182.644	19.9467	9.15662
BRUGEN10136	KCNS3	124.961	13.6477	9.15614
BRUGEN42205	C4orf19	195.435	21.3783	9.14178
BRUGEN38938	TMEM138	78.4694	8.58949	9.13552
BRUGEN05246	ECH1	206.628	22.619	9.13515
BRUGEN50062	CLMP	193.468	21.1874	9.13126
BRUGEN58542	SOCS4	76.6245	8.39861	9.12347
BRUGEN59285	OR14C36	140.581	15.4134	9.12071
BRUGEN27237	SERF2	63.9562	7.01475	9.1174
BRUGEN25457	MORF4L2	123.977	13.6	9.11592
BRUGEN11945	MVD	241.312	26.4842	9.11152
BRUGEN35176	RGS17	85.111	9.353	9.09986
BRUGEN51726	ANKRD13C	216.221	23.7642	9.0986
BRUGEN55794	TMEM259	312.525	34.3579	9.09614
BRUGEN67649	SLC13A5	77.1165	8.49405	9.07888
BRUGEN09256	IFNAR2	120.41	13.266	9.07659
BRUGEN24477	TRIP11	269.6	29.7769	9.05401
BRUGEN56529	MAPK1IP1L	52.2719	5.77404	9.05292
BRUGEN29545	EHMT2	105.159	11.6435	9.03153
BRUGEN67072	MAGEA2B	89.1697	9.87791	9.02719
BRUGEN44312	EIF5A2	208.35	23.0962	9.02096
BRUGEN28595	DRAP1	50.796	5.63088	9.02096
BRUGEN43576	PSENEN	107.127	11.8821	9.01579
BRUGEN59537	TATDN3	133.693	14.8407	9.00853
BRUGEN26649	HNRNPDL	160.137	17.7993	8.99678
BRUGEN40463	FEV	50.181	5.58317	8.98792
BRUGEN18626	TADA2A	66.0471	7.34878	8.98749
BRUGEN07625	FFAR3	105.897	11.7867	8.98444
BRUGEN59920	FAM3D	152.88	17.0358	8.97404
BRUGEN05812	ESRRB	203.676	22.7144	8.96682
BRUGEN12108	MYO5B	132.217	14.7453	8.96675
BRUGEN09592	ING2	168.746	18.8491	8.95245
BRUGEN56665	SYAP1	160.998	17.9902	8.94918
BRUGEN23921	SLC16A5	187.81	20.9965	8.94481
BRUGEN58642	FSD2	117.335	13.1228	8.9413
BRUGEN67822	ZNF763	154.725	17.3221	8.93221
BRUGEN23118	NRP2	132.955	14.8884	8.93009
BRUGEN59950	CHCHD4	67.277	7.53966	8.92309
BRUGEN75228	IZUMO3	82.1592	9.20984	8.92081
BRUGEN66625	RNF144B	141.319	15.8428	8.92004
BRUGEN39629	FXYD5	74.9026	8.39861	8.91845
BRUGEN48073	EXO5	91.8756	10.3074	8.91357
BRUGEN72801	STX19	91.0146	10.2119	8.91257
BRUGEN76673	Non-Targeting_Control	226.676	25.4344	8.91216
BRUGEN28928	RRH	59.5285	6.68071	8.9105
BRUGEN29929	PIM2	154.725	17.3698	8.90767
BRUGEN39451	ATP8A2	211.548	23.7642	8.90193
BRUGEN11343	MAP3K1	130.618	14.6976	8.88707
BRUGEN22173	IKBKAP	79.4533	8.97124	8.85645
BRUGEN68392	SCAI	89.1697	10.0688	8.85606
BRUGEN02619	CD22	55.3467	6.25124	8.85373
BRUGEN31254	HABP4	74.6566	8.44633	8.83894
BRUGEN50599	FAM188A	121.886	13.7909	8.83814
BRUGEN26965	KCNK7	94.4584	10.6891	8.83686
BRUGEN67886	HKR1	72.3197	8.20773	8.81117
BRUGEN03945	CRYBA1	192.976	21.9032	8.81039
BRUGEN27149	FAM13A	70.9668	8.06457	8.79982
BRUGEN10480	LAMB2	106.758	12.1684	8.77333
BRUGEN06124	FCAR	112.538	12.8365	8.76705
BRUGEN52766	TMPRSS13	140.335	16.0337	8.75248
BRUGEN66556	TAC4	65.0632	7.44422	8.74009
BRUGEN36454	ORMDL2	167.147	19.1355	8.73494
BRUGEN75151	HGC6.3	141.565	16.2246	8.72532
BRUGEN72924	CTRB2	288.787	33.165	8.70759
BRUGEN48911	TMUB2	149.436	17.2267	8.67469
BRUGEN52077	FCRL5	163.703	18.8969	8.66299
BRUGEN48917	TRAPPC6A	42.5555	4.91509	8.65812
BRUGEN72300	CHCHD10	321.749	37.1734	8.65536
BRUGEN62210	SPATA45	202.077	23.3825	8.64224
BRUGEN56339	SLC38A5	116.228	13.4569	8.63709
BRUGEN66869	RNF214	211.548	24.5278	8.62482
BRUGEN69248	NANOS1	273.659	31.7334	8.62369
BRUGEN56848	STX1B	126.314	14.6498	8.62218
BRUGEN74286	ASAH2B	55.4697	6.44211	8.61049
BRUGEN47160	CHP2	67.769	7.87369	8.60701
BRUGEN36744	CCDC106	179.446	20.8534	8.60516
BRUGEN49895	MCTP1	30.3792	3.53123	8.603
BRUGEN24215	VAPB	47.5982	5.53545	8.5988
BRUGEN35865	AHDC1	52.5179	6.10808	8.59811
BRUGEN52663	KRTAP9-8	209.211	24.3369	8.59645
BRUGEN35517	LYPD3	123.854	14.4112	8.59424
BRUGEN64303	SPTSSA	83.6351	9.73475	8.59139
BRUGEN42334	LIN7C	99.6241	11.5958	8.59139
BRUGEN10252	KIFC1	233.809	27.2478	8.58086
BRUGEN15530	PTS	87.2019	10.1642	8.57929
BRUGEN39141	DPH5	82.2822	9.59159	8.57857
BRUGEN17904	SNRPN	222.863	26.0071	8.56932
BRUGEN15022	PRPSAP2	96.0573	11.2141	8.5658
BRUGEN67438	TSSK4	127.052	14.8407	8.56101
BRUGEN57749	TM4SF18	68.9989	8.06457	8.55581
BRUGEN61393	GSC	168.131	19.6604	8.55177
BRUGEN17863	SNRPA	56.2077	6.58527	8.53536
BRUGEN63076	SBSPON	134.308	15.7474	8.52891
BRUGEN36708	GNL2	79.3303	9.30528	8.52531
BRUGEN72978	ZYG11A	145.623	17.0835	8.5242
BRUGEN14088	PLAGL1	76.8705	9.01896	8.52321
BRUGEN32664	MED13L	149.313	17.5607	8.50268
BRUGEN60292	ADAT2	163.088	19.1832	8.50163
BRUGEN55903	SLFN11	210.072	24.7186	8.49851
BRUGEN50348	MAGIX	165.425	19.4695	8.49664
BRUGEN27833	ABCA8	45.3843	5.34457	8.49167
BRUGEN56468	IGSF8	155.094	18.2765	8.48596
BRUGEN56160	LMBRD2	174.035	20.5193	8.4815
BRUGEN02016	C7	76.0095	8.97124	8.47258
BRUGEN33901	ZNF345	90.1537	10.6414	8.47196
BRUGEN62755	SPINK13	61.0044	7.20562	8.46622
BRUGEN71918	FRRS1	76.7475	9.06668	8.46478
BRUGEN33700	RAD54B	106.143	12.5502	8.45746
BRUGEN48257	SLC30A5	64.9402	7.68282	8.45265
BRUGEN30493	AKAP10	205.275	24.2892	8.4513
BRUGEN17564	SLC7A2	57.1916	6.77615	8.44014
BRUGEN42247	RNF121	191.131	22.6667	8.43223
BRUGEN39480	ZAK	52.1489	6.20352	8.40635
BRUGEN31343	AKR7A3	202.938	24.146	8.40462
BRUGEN15949	RCN1	181.414	21.6169	8.39226
BRUGEN00223	ACVR1	84.865	10.1165	8.38877
BRUGEN74733	DCDC2C	252.504	30.1109	8.3858
BRUGEN23460	FUBP3	74.4106	8.8758	8.38354
BRUGEN77415	Non-Targeting_Control	159.522	19.04	8.37822
BRUGEN06099	FAT2	151.404	18.0856	8.37151
BRUGEN62401	ITPRIPL1	116.228	13.8863	8.36997
BRUGEN02415	RUNX3	61.3734	7.34878	8.3515
BRUGEN05106	EPYC	267.14	32.0197	8.343
BRUGEN05867	ETV6	118.196	14.1727	8.33973
BRUGEN60981	TRPM6	121.64	14.6021	8.33028
[truncated: 75,442 more rows]
