# Supplementary material for: FBXO11 is a candidate tumor suppressor in the leukemic transformation of myelodysplastic syndrome
Source: Blood Cancer J. 2020 Oct 6;10(10):98. doi: 10.1038/s41408-020-00362-7 (PMC7538974; doi:10.1038/s41408-020-00362-7)
Supplement: Supplementary file 4 — Supplemental Table 3 [file 41408_2020_362_MOESM4_ESM.xlsx]

## Sheet: Sheet1
Protein ID	Peptide Sequence	VSN-normalized peptide intensity					FC (KO/WT)
		WT_1	WT_2	WT_3	KO_2	KO_3
sp|P78527|PRKDC_HUMAN	WVELAK[UGG]LYR	124043	154517	122630	37690.6	20845.1	0.218858
sp|P78527|PRKDC_HUMAN	LLPAELPAK[UGG]R	298159	309487	336333	138618	150962	0.460148
sp|P78527|PRKDC_HUMAN	LAAVVSAC[CAM]K[UGG]QLHR	121315	143259	132822	41961.9	37896.1	0.301429
sp|P78527|PRKDC_HUMAN	C[CAM]FFLSK[UGG]IEEK	54019.5	66889.2	39814.9	12626	14717.3	0.255189
sp|P68104|EF1A1_HUMAN	QTVAVGVIK[UGG]AVDKK	106559	81605.5	92980	51520.8	38687.2	0.48129
sp|Q13263|TIF1B_HUMAN	GADSTGVVAK[UGG]LSPANQR	112918	109498	104616	26078	30925.4	0.261458
sp|Q00839|HNRPU_HUMAN	HLYTK[UGG]DIDIHEVR	103163	107671	133011	44762.8	35792.7	0.351418
sp|Q00839|HNRPU_HUMAN	GK[UGG]VC[CAM]FEMK	55308.2	33076.2	36236.7	35182.6	23428.1	0.705467
sp|P22102|PUR2_HUMAN	NGPK[UGG]VLEFNC[CAM]R	94681.4	79017.2	61643.7	46143.1	35564.1	0.520777
sp|P22102|PUR2_HUMAN	LAQSHHVK[UGG]QVLVAPGNAGTAC[CAM]SEK	28547.5	30217.2	37638.1	10528.9	4268.38	0.230241
sp|P33993|MCM7_HUMAN	ADSVGK[UGG]LVTVR	48098	38171.2	24329.8	20506.1	4671.01	0.341465
sp|P52272|HNRPM_HUMAN	AFITNIPFDVK[UGG]WQSLK	36939.1	88383.5	121014	22092.5	4171.22	0.159926
sp|P52272|HNRPM_HUMAN	FEPYANPTK[UGG]R	120392	75385.6	99159.6	26085	34972.2	0.310527
sp|P52272|HNRPM_HUMAN	K[UGG]AC[CAM]QIFVR	188892	124747	119364	55170.5	53668.9	0.377039
sp|P52272|HNRPM_HUMAN	GC[CAM]GVVK[UGG]FESPEVAER	42863.8	55309.1	57552.4	24833.5	8029.82	0.316551
sp|P52272|HNRPM_HUMAN	GGNRFEPYANPTK[UGG]R	69941.8	46374.8	53479.4	14853.9	19100	0.299952
sp|P22626|ROA2_HUMAN	LTDC[CAM]VVMRDPASK[UGG]R	168822	151281	149573	70508.8	14971	0.272997
sp|P60842|IF4A1_HUMAN	KVDWLTEK[UGG]MHAR	131496	109777	114331	34685.3	40605.6	0.31759
sp|P60842|IF4A1_HUMAN	K[UGG]GVAINMVTEEDKR	67494.9	69268.9	76800.3	50082.4	25042.5	0.527652
sp|P43243|MATR3_HUMAN	LAEPYGK[UGG]IK	110953	73678.3	63870.7	21009	27186.4	0.290916
sp|P43243|MATR3_HUMAN	K[UGG]ALWFQGR	95715.2	54335.1	42619.4	20637.2	17843.6	0.299586
sp|P43243|MATR3_HUMAN	MK[UGG]SQAFIEMETR	55597.2	74627.4	71146.1	18486.3	4009.56	0.16757
sp|P43243|MATR3_HUMAN	[1Ac]-SK[UGG]SFQQSSLSR	30688.5	23065.3	24163.7	13430.7	14838.2	0.544207
sp|P63244|RACK1_HUMAN	VWNLANC[CAM]K[UGG]LK	39433.2	30409.6	38902.6	13905.2	7462.86	0.294744
sp|P09651|ROA1_HUMAN	EDSQRPGAHLTVKK[UGG]	28168.2	21925.3	22674.2	12758.7	7393.09	0.415401
sp|O00148|DX39A_HUMAN	K[UGG]NC[CAM]PHVVVGTPGR	18178.4	12601.6	14286.6	8069.19	4390.02	0.414694
sp|P41250|GARS_HUMAN	TSGHVDK[UGG]FADFMVK	33592.8	32500.9	20932.8	20663.4	17954.4	0.665621
sp|P54577|SYYC_HUMAN	FIK[UGG]GTDYQLSK	31406.1	30312.1	25708.7	9115.43	6615.12	0.269892
sp|P54577|SYYC_HUMAN	YLPALGYSK[UGG]R	104638	73860.9	71460.1	24165.5	28345.3	0.315116
sp|P06576|ATPB_HUMAN	VVDLLAPYAK[UGG]GGK	73869.3	49372.2	48739.4	20539.1	12084.5	0.28454
sp|P05388|RLA0_HUMAN	AVVLMGK[UGG]NTMMR	31932.1	31240.8	28926	12002.7	9762.62	0.354488
sp|P05388|RLA0_HUMAN	ATWK[UGG]SNYFLK	25863.8	17766.7	18949.2	9842.66	8797.65	0.446798
sp|P07910|HNRPC_HUMAN	VFIGNLNTLVVKK[UGG]	120459	134178	126887	45205.5	53482.4	0.388
sp|P07910|HNRPC_HUMAN	KSDVEAIFSK[UGG]YGK	176555	121101	116078	7202.6	36547.9	0.158618
sp|P07910|HNRPC_HUMAN	SDVEAIFSK[UGG]YGK	108897	118276	99362.2	25233.7	46524.6	0.329635
sp|P07910|HNRPC_HUMAN	[1Ac]-ASNVTNK[UGG]TDPR	97172.2	78904.9	89045.7	53217.8	45282.1	0.557288
sp|P07910|HNRPC_HUMAN	YGK[UGG]IVGC[CAM]SVHK	69725.2	48479.6	36845.6	15893	5202.39	0.204082
sp|Q9UKM9|RALY_HUMAN	VFIGNLNTALVKK[UGG]	57184.7	52438.6	53178.1	14940.5	14853.9	0.274515
sp|Q9UKM9|RALY_HUMAN	VAGC[CAM]SVHK[UGG]GYAFVQYSNER	86129.5	100867	107916	35455.9	46030.5	0.414462
sp|Q9UKM9|RALY_HUMAN	TNVPVK[UGG]LFAR	36685.6	28213.6	28437.1	18501.9	20243.1	0.622668
sp|Q9UKM9|RALY_HUMAN	HK[UGG]GYAFVQYSNER	81421.5	90525.9	102326	32087.7	44120.5	0.416782
sp|Q9P258|RCC2_HUMAN	LVK[UGG]LFDFPGR	35165.6	36322.2	28744.2	24875.8	24435.6	0.737959
sp|O60506|HNRPQ_HUMAN	GFC[CAM]FLEYEDHK[UGG]TAAQAR	23976.1	31612.8	31266.4	16811.3	6787.6	0.407555
sp|Q15717|ELAV1_HUMAN	LGDK[UGG]ILQVSFK	42957	36585	58193.4	15078.4	6514.71	0.235159
sp|Q15717|ELAV1_HUMAN	ILQVSFK[UGG]TNK	28202.1	26763.5	21642.1	17281.4	20607	0.741866
sp|Q13151|ROA0_HUMAN	AAVVK[UGG]FHPIQGHR	20915.2	10400.9	19567.4	8616.33	5149.34	0.405799
sp|P06748|NPM_HUMAN	GPSSVEDIK[UGG]AK	19464.5	17234.1	12499	6615.45	9797.62	0.500422
sp|P22087|FBRL_HUMAN	NLVPGESVYGEK[UGG]R	18651.5	22445.1	15575.7	14078.8	12862	0.713068
sp|P22087|FBRL_HUMAN	GK[UGG]EDALVTK	7635.36	9216.66	9506.61	7033.28	5336.51	0.703932
sp|Q15366|PCBP2_HUMAN	QGAK[UGG]INEIR	72214	43610.9	46777	18235.9	9892.79	0.259487
sp|P62701|RS4X_HUMAN	LIYDTK[UGG]GR	34232	18877.7	25904.6	20883.7	8625.07	0.560191
sp|Q15233|NONO_HUMAN	GRPSGK[UGG]GIVEFSGKPAAR	27858.9	21209	25803.6	10825	12963.7	0.476592
sp|Q15233|NONO_HUMAN	AGEVFIHKDK[UGG]	20977.1	17343.5	14219.1	5683.67	12976.5	0.532747
sp|P62937|PPIA_HUMAN	GFGYK[UGG]GSC[CAM]FHR	21056.2	16552.5	21052.2	15127.3	6885.16	0.562874
sp|B0I1T2|MYO1G_HUMAN	AK[UGG]VAAMGALQGLR	56180.7	78345.4	73489.7	7468.99	27260.9	0.250437
sp|P17812|PYRG1_HUMAN	IYQYVINK[UGG]ER	33081.4	23996.1	20189.7	7070.69	8946.07	0.310936
sp|Q13148|TADBP_HUMAN	GISVHISNAEPK[UGG]HNSNR	12529	12673	10440.9	7189.03	6838.83	0.59035
sp|P62913|RL11_HUMAN	AAK[UGG]VLEQLTGQTPVFSK	54291	55067.5	79846.1	35605.3	6478.54	0.333638
sp|P62913|RL11_HUMAN	NEK[UGG]IAVHC[CAM]TVR	18346.8	16218.3	14940.5	14625.3	11353	0.78713
sp|Q9Y508|RN114_HUMAN	ATIK[UGG]DASLQPR	575224	428960	450656	345080	448549	0.818263
sp|P52597|HNRPF_HUMAN	YIGIVK[UGG]QAGLER	219482	182973	198104	87533.2	129343	0.541685
sp|P52597|HNRPF_HUMAN	YIEVFK[UGG]SSQEEVR	72131.5	81764	64941.4	36026.7	19961.4	0.383766
sp|P52597|HNRPF_HUMAN	RYIGIVK[UGG]QAGLER	114413	115229	105579	46269.7	51510.7	0.437534
sp|Q9GZV4|IF5A2_HUMAN	GRPC[CAM]K[UGG]IVEMSTSK	28433.4	22237.3	21829.1	19588.9	15280.6	0.721439
sp|P31943|HNRH1_HUMAN	FFSDC[CAM]K[UGG]IQNGAQGIR	100474	105575	96731.9	27774.3	29771.7	0.285088
sp|Q8TC12|RDH11_HUMAN	AFAK[UGG]GFLAEEK	40460.3	41056.5	31845.2	27108.6	19672.9	0.619011
sp|Q8TC12|RDH11_HUMAN	VVVVTGANTGIGK[UGG]ETAK	14921.6	19269.3	18599.3	14151.6	6490.25	0.586524
sp|P62136|PP1A_HUMAN	IYGFYDEC[CAM]K[UGG]R	25960.3	29962.7	23148.9	14305.3	9275.49	0.44733
sp|Q15154|PCM1_HUMAN	NNC[CAM]PFSADENYRPLAK[UGG]TR	36349.6	42205.5	28861.7	27484.8	21608	0.685546
sp|Q15154|PCM1_HUMAN	WK[UGG]NNC[CAM]PFSADENYRPLAK	16396.1	22257.1	16530.5	14833.4	13270.1	0.763908
sp|O00567|NOP56_HUMAN	YLANK[UGG]C[CAM]SIASR	24491.8	27905.2	18332.3	14398.4	6191.23	0.436657
sp|P07814|SYEP_HUMAN	LNLNNTVLSK[UGG]R	78464.6	69492.6	48079.4	36593	32836.9	0.531252
sp|P20700|LMNB1_HUMAN	LK[UGG]LSPSPSSR	153422	139443	114484	78401.7	51937.6	0.479954
sp|P20700|LMNB1_HUMAN	IESLSSQLSNLQK[UGG]ESR	27731.3	45147	49605.4	22555	4824.15	0.3353
sp|P20700|LMNB1_HUMAN	QIEYEYK[UGG]LAQALHEMR	16074	34854.6	38066.2	19711.2	6885.62	0.448288
sp|P60866|RS20_HUMAN	NVK[UGG]SLEKVC[CAM]ADLIR	50563.6	38710	26919.9	26760	18300.8	0.581712
sp|Q92598|HS105_HUMAN	FVVQNVSAQK[UGG]DGEK	19673.8	18142.8	18194.2	11450.5	5350.95	0.449952
sp|Q96HS1|PGAM5_HUMAN	HLPGVC[CAM]K[UGG]VSTDLLR	111742	113317	119059	13573.3	37414.8	0.222256
sp|Q96HS1|PGAM5_HUMAN	FNK[UGG]IVHSSMTR	28665.1	26475	24366.9	14819.5	4357.85	0.361805
sp|P60900|PSA6_HUMAN	ARYEAANWK[UGG]YK	54828.3	35260.6	46762.1	40160.9	25003.1	0.714252
sp|P27635|RL10_HUMAN	INK[UGG]MLSC[CAM]AGADR	13764.6	14226	5551.41	5828.33	3831.49	0.431988
sp|P28340|DPOD1_HUMAN	VGGLLAFAK[UGG]R	46685.8	34101	37622.5	21292.7	17961.4	0.497268
sp|Q7Z2W4|ZCCHV_HUMAN	LSTPSSVTK[UGG]PANSVFTTK	17563.5	18592.6	16545	12194.1	7168.15	0.551095
sp|Q93084|AT2A3_HUMAN	AGAC[CAM]NTVIK[UGG]QLMR	41562.3	54179.1	38735.4	16512.2	19441.8	0.401043
sp|P32121|ARRB2_HUMAN	KVQFAPEK[UGG]PGPQPSAETTR	21526.3	22324.8	21445.7	14366.2	7183.82	0.495047
sp|Q53QZ3|RHG15_HUMAN	VSGNLATIQK[UGG]LR	76640.5	60615.1	53912.1	19330	25793.8	0.354065
sp|Q53QZ3|RHG15_HUMAN	NLELFK[UGG]IQR	24513.7	13492.5	17079.9	6675.9	6131.99	0.348761
sp|Q96PK6|RBM14_HUMAN	EADAK[UGG]AAIAQLNGK	16850.2	17420.2	25065.3	8476.47	6004.79	0.366085
sp|Q9H0E2|TOLIP_HUMAN	LNITVVQAK[UGG]LAK	411374	254438	198521	70207.6	172178	0.420647
sp|Q9H0E2|TOLIP_HUMAN	LAK[UGG]NYGMTR	25519.5	17243.4	18335.2	22024	9845.53	0.782419
sp|P51531|SMCA2_HUMAN	ASGK[UGG]FELLDR	30362.2	31142.4	18807.2	12203.7	6968.01	0.358074
sp|Q14980|NUMA1_HUMAN	ALQQVQEK[UGG]EVR	14330.6	10429.1	7783.42	5257.28	5843.7	0.511674
sp|Q13451|FKBP5_HUMAN	EKLEQAAIVKEK[UGG]	12957.5	10956.1	10359.8	6470.21	6482.61	0.56689
sp|Q15185|TEBP_HUMAN	SK[UGG]LTFSC[CAM]LGGSDNFK	119911	133396	130402	31136.5	41900.6	0.285518
sp|P28066|PSA5_HUMAN	AIGSASEGAQSSLQEVYHK[UGG]SMTLK	32477.5	39740.3	54102.4	14549.9	6163.46	0.245963
sp|Q13630|FCL_HUMAN	ILVTGGSGLVGK[UGG]AIQK	44675.5	39179.6	40793.8	32166.3	38203.5	0.846816
sp|Q9BV40|VAMP8_HUMAN	NKTEDLEATSEHFK[UGG]TTSQK	60951	67883.2	63061	51128.1	38990.8	0.704439
sp|P62304|RUXE_HUMAN	[1Ac]-AYR[2Me]GQGQK[UGG]VQK	20244.6	12563.3	15966.6	15989.9	9478.75	0.783258
sp|O60493|SNX3_HUMAN	VVVPPLPGK[UGG]AFLR	68886.2	75723.6	104528	18991.8	34825.5	0.324021
sp|Q92879|CELF1_HUMAN	AMAQTAIK[UGG]AMHQAQTMEGC[CAM]SSPMVVK	14204.3	33232.7	36684.6	15112.2	5706.34	0.371222
sp|Q02750|MP2K1_HUMAN	DVK[UGG]PSNILVNSR	42635.1	37750.8	23556.9	25391.2	17848.7	0.623995
sp|P55036|PSMD4_HUMAN	LQAQQDAVNIVC[CAM]HSK[UGG]TR	71231.1	69726.7	66564.8	56928.1	62290.3	0.861726
sp|P55036|PSMD4_HUMAN	ILSK[UGG]LHTVQPK	50763.4	25258.5	24359.3	24506.5	11001.4	0.530596
sp|P50749|RASF2_HUMAN	LK[UGG]ATDYPLIAR	65106.7	67207.2	62711.5	13206.9	3317.63	0.127095
sp|P41240|CSK_HUMAN	SGWALNMK[UGG]ELK	25931.6	19553.2	22823.5	11770.5	8980.52	0.455677
sp|Q15369|ELOC_HUMAN	LISSDGHEFIVK[UGG]R	13311.6	10998.8	14812	10971.2	7855.95	0.721856
sp|P48556|PSMD8_HUMAN	LTK[UGG]QQLILAR	20719.6	15340.5	14842.5	10130.2	12021.8	0.652778
sp|P17980|PRS6A_HUMAN	AC[CAM]AAQTK[UGG]ATFLK	39326	26930	23628.1	14207.6	16274.6	0.508693
sp|Q13283|G3BP1_HUMAN	VMSQNFTNC[CAM]HTK[UGG]IR	36402.8	24227.6	23632.8	14752.2	15193.8	0.533079
sp|Q9Y287|ITM2B_HUMAN	VKVTFNSALAQK[UGG]EAK	50684.4	45648.4	30298.7	26279.2	26306.8	0.622901
sp|Q9Y224|RTRAF_HUMAN	LTQDAVAK[UGG]ANQTK	12724.2	11217.1	11057.8	6403.34	5586.98	0.513885
sp|O95865|DDAH2_HUMAN	TVVAGSSDAAQK[UGG]AVR	8415.7	7349.44	7956.67	5313.82	3632.45	0.565699
sp|O00233|PSMD9_HUMAN	K[UGG]LGQSESQGPPR	77823.8	48535	47232.9	16449.8	17982.1	0.297525
sp|P35250|RFC2_HUMAN	YTK[UGG]LTDAQILTR	12239.3	13386.8	8748.04	5817.7	4500.57	0.450263
sp|P51970|NDUA8_HUMAN	KQQAK[UGG]FDEC[CAM]VLDK	63866.6	62813.9	53205.9	24971.2	20325.8	0.377713
sp|Q15046|SYK_HUMAN	SK[UGG]IITYIR	30133.3	24961.1	29524.8	22279	17101	0.698069
sp|Q9BRR9|RHG09_HUMAN	VSGNLAVVQK[UGG]LR	70998	63394.7	56786.4	5149.34	3849.2	0.0706029
sp|Q9NVJ2|ARL8B_HUMAN	DLPNALDEK[UGG]QLIEK	139082	131556	127894	97227.5	103439	0.755271
sp|Q8TF42|UBS3B_HUMAN	[1Ac]-AAREELYSK[UGG]VTPR	28479.9	21075.3	15569.7	5071.45	10621.4	0.361448
sp|Q8WVC6|DCAKD_HUMAN	INAQLPLTDK[UGG]AR	42527.3	40031.3	44964.5	26393.6	21515.8	0.563538
sp|Q9BWW8|APOL6_HUMAN	AFAGTTLAMTK[UGG]NAR	19632.2	31263.2	22657.5	18950.1	7387.39	0.537112
sp|Q9BXF6|RFIP5_HUMAN	LK[UGG]DSAVLDQSAK	118172	50460.3	80383.2	47610.9	27998.2	0.455449
sp|O94804|STK10_HUMAN	LADFGVSAK[UGG]NLK	30989.5	25713.3	20255.2	11811.3	7405.61	0.374559
sp|Q9UJ41|RABX5_HUMAN	K[UGG]FFSASSR	60425	20662.6	13621.4	6302.94	8493.48	0.234346
sp|P55795|HNRH2_HUMAN	FFSDC[CAM]K[UGG]IQNGTSGIR	55557.6	59318.5	54602.4	13347.2	8947.99	0.197327
sp|Q16828|DUS6_HUMAN	RLQK[UGG]GNLPVR	16747.6	14101.8	10526.4	4833.33	6264.28	0.402322
sp|Q9NUM4|T106B_HUMAN	SLSHLPLHSSK[UGG]EDAYDGVTSENMR	21171.5	26579.2	19566.7	16418.8	5109.57	0.479705
sp|Q9BVP2|GNL3_HUMAN	LLGGFQETC[CAM]SK[UGG]AIR	51659.3	47360.1	45567.4	14326.2	16699.8	0.321876
sp|O60784|TOM1_HUMAN	TILPK[UGG]NNPPTIVHDK	71315.9	36972.1	55820.7	18000.9	30042	0.439125
