# Supplementary material for: FBXO11 is a candidate tumor suppressor in the leukemic transformation of myelodysplastic syndrome
Source: Blood Cancer J. 2020 Oct 6;10(10):98. doi: 10.1038/s41408-020-00362-7 (PMC7538974; doi:10.1038/s41408-020-00362-7)
Supplement: Supplementary file 5 — Supplemental Table 4 [file 41408_2020_362_MOESM5_ESM.xlsx]

## Sheet: Sheet1
Gene	Log(Fold Change) FBXO11 KO vs Control	Log(Fold Change) FBXO11.v4sm1 vs FBXO11 KO	Log(Difference col B - colC)	P-value
PSEN2	-7.66811	1.92681	-9.59492	8.5e-07
FIBCD1	-4.81671	2.59287	-7.40958	6.73e-15
DACT3	-1.28188	6.09715	-7.37903	3.94e-09
ZEB1-AS1	-3.37983	3.8644	-7.24422	2.18e-10
AADAT	-6.60242	0.374883	-6.9773	1.39e-08
SOX18	-7.44706	-0.526089	-6.92097	4.11e-11
GAS2L3	-4.00717	2.75696	-6.76413	2.1e-16
NXPH4	-4.96657	1.77235	-6.73892	1.09e-10
TTC8	-3.98738	2.45144	-6.43881	3.21e-13
ZNF462	-5.12151	0.895882	-6.0174	6.1e-12
NPTXR	-6.14837	-0.26133	-5.88704	1.14e-07
CCNJL	-5.28301	0.415538	-5.69855	3.34e-19
PLEKHG1	-6.0259	-0.590527	-5.43538	1.72e-14
ARAP2	-2.22309	3.16888	-5.39197	2.15e-10
FLJ46906	-3.31753	2.03168	-5.34921	6.07e-10
GRTP1-AS1	-3.52178	1.7302	-5.25198	4.82e-09
PARD3	-3.96332	1.15652	-5.11984	4.34e-19
BCAM	-2.50884	2.58791	-5.09676	4.69e-10
FAM110D	-4.42358	0.654624	-5.07821	3.33e-06
NAV2	-4.40582	0.653467	-5.05928	3.21e-06
JHDM1D-AS1	-1.67231	3.3098	-4.98211	3.55e-08
KCNQ2	-3.74219	1.22386	-4.96605	1.1e-12
SLC9A3R2	-2.10763	2.80357	-4.9112	1.79e-09
NFAM1	-3.12424	1.68824	-4.81248	1.22e-05
CD38	-2.35807	2.31914	-4.67721	4.6e-08
CTNNAL1	-3.38622	1.24579	-4.63202	1.31e-05
BEGAIN	-2.5306	2.09446	-4.62506	3.11e-12
STAB1	-3.24099	1.37933	-4.62033	7.99e-11
MCF2L	-5.26163	-0.660239	-4.60139	8.89e-12
FKBP10	-6.01815	-1.47025	-4.5479	1.24e-10
ARHGEF12	-1.58958	2.94386	-4.53343	1.92e-13
ITGAX	-3.16263	1.34562	-4.50825	7.89e-10
AMOT	-1.393	3.08123	-4.47423	8.66e-08
SSH3	-2.12382	2.31418	-4.438	3.97e-07
AATK	-5.33948	-0.919974	-4.41951	2.4e-10
METRNL	-2.34959	1.98905	-4.33864	1.47e-06
SPATA6	-3.32886	1.00129	-4.33016	4.94e-06
TBL1Y	-3.18299	1.09824	-4.28123	7.16e-05
TUSC3	-2.16974	2.01788	-4.18761	7.43e-08
EPHB3	-4.2075	-0.0225141	-4.18499	1.81e-18
ALDH3B1	-3.42323	0.759548	-4.18278	6.87e-07
NPR3	-2.64333	1.50603	-4.14936	4.73e-14
MAN1C1	-5.15161	-1.00409	-4.14752	2.3e-06
COL5A1	-2.57822	1.56593	-4.14415	9.86e-17
TSPO	-2.9189	1.16652	-4.08542	6.09e-17
PAWR	-4.4774	-0.420436	-4.05696	1.93e-08
TBX2-AS1	-3.42588	0.538396	-3.96428	1.45e-06
NEDD4L	-3.96992	-0.0712086	-3.89871	3.56e-10
EFNA2	-4.39665	-0.515323	-3.88133	5.66e-10
CITED1	-1.64966	2.21974	-3.8694	7.61e-09
DHX32	-2.27164	1.54605	-3.81769	1.38e-07
UGT2B11	-2.13285	1.63421	-3.76706	1.3e-07
ADAMTS7P1	-1.74782	1.99918	-3.747	2.47e-08
DENND5B	-2.7191	0.998832	-3.71794	2.06e-06
UNC5B	-4.49663	-0.806007	-3.69062	0.000134114
PLXDC2	-2.49089	1.18097	-3.67186	2.56e-07
LOC729732	-3.63584	0.0114898	-3.64733	5.13e-11
NPM2	-1.44466	2.19788	-3.64254	1.97e-13
WFDC1	-2.69968	0.940533	-3.64022	9.64e-06
ADGRD1	-2.57231	1.06628	-3.63859	2.37e-05
GAS1	-4.53988	-0.919872	-3.62001	3.71e-06
ADCY6	-4.38921	-0.78966	-3.59955	2.26e-14
IAH1	-4.307	-0.723216	-3.58378	8.96e-14
CERS1	-2.47978	1.08291	-3.56269	3.87e-06
DUSP9	-2.18066	1.36495	-3.54561	0.000207804
LIMS2	-2.12678	1.41623	-3.54302	5.36e-10
BHLHE41	-2.45118	1.07734	-3.52851	6.72e-07
CLEC12A	-1.73622	1.78585	-3.52208	7.16e-13
HOXB6	-4.14001	-0.620389	-3.51962	4.08e-07
KIAA1804	-1.54147	1.96521	-3.50667	1.94e-06
LINC01565	-2.0113	1.48837	-3.49967	2.06e-08
CHD7	-5.0262	-1.5389	-3.4873	2.45e-12
DLL1	-3.58473	-0.0976572	-3.48708	1.11e-05
WSB2	-1.42276	2.04901	-3.47178	1.25e-12
43711	-1.99614	1.47232	-3.46846	6.9e-14
LTBR	-1.59765	1.86679	-3.46445	4.93e-10
KLF8	-1.95567	1.49702	-3.45269	9.66e-07
TTYH3	-1.35878	2.07559	-3.43437	3.19e-17
XKR3	2.20455	5.61904	-3.41449	8.11e-06
CRYBB1	-2.36355	1.04041	-3.40395	1.83e-14
TMEM231	-2.68489	0.712592	-3.39748	9e-05
DOK7	-4.94964	-1.55447	-3.39517	3.69e-11
GIMAP2	-1.79259	1.597	-3.38958	2.87e-10
COL6A2	-1.76735	1.60878	-3.37613	0.000399461
PPARA	-2.0992	1.24729	-3.34649	2.55e-14
PARD3B	-2.22899	1.08465	-3.31364	6.51e-07
SLC35G2	-1.68426	1.62875	-3.31301	3.71e-05
SAMD11	-4.32076	-1.03414	-3.28662	7.56e-07
CEACAM19	-4.34637	-1.08726	-3.25912	9.28e-09
CKM	-3.57921	-0.325018	-3.25419	1.17e-09
ANKEF1	-3.39649	-0.142374	-3.25411	0.00120297
MSRA	-2.92039	0.333594	-3.25399	0.000105319
ORAI3	-1.56926	1.68303	-3.25229	6.41e-13
LILRB2	-2.38074	0.867098	-3.24784	1.19e-10
ZCCHC18	-4.526	-1.28976	-3.23624	6.43e-12
FOXC1	-3.46435	-0.237519	-3.22683	6.75e-11
SQRDL	-1.25567	1.93037	-3.18604	1.51e-12
GABRR2	-1.6561	1.45336	-3.10945	5.15e-07
STEAP3	-3.50179	-0.401006	-3.10079	1.38e-10
ALDH1B1	-1.94073	1.15059	-3.09132	1.11e-05
ATOH8	-3.45886	-0.369525	-3.08934	6.31e-06
PTPDC1	-2.40207	0.685974	-3.08804	6.9e-05
GPR157	-3.81693	-0.748165	-3.06876	4.21e-12
PLXND1	-1.28373	1.77449	-3.05823	9.98e-08
GAREM	-2.29982	0.748522	-3.04834	1.44e-05
DLG3	-1.58367	1.45731	-3.04098	4.71e-07
GOLGA8M	-1.99668	1.02169	-3.01837	3.4e-06
LYZ	-3.24239	-0.230924	-3.01147	2.53e-09
TNFRSF21	-1.77956	1.23066	-3.01023	2.57e-09
RGS20	-1.59088	1.41851	-3.00939	1.16e-10
HOMER3	-1.60236	1.39511	-2.99747	6.71e-07
ISYNA1	-1.34442	1.6402	-2.98462	5.9e-08
CATSPER1	-3.34827	-0.375401	-2.97287	1.28e-15
ID3	-1.65227	1.31127	-2.96354	3.18e-13
KCNMB4	-4.13496	-1.18214	-2.95282	4.61e-10
TCTN1	-1.46437	1.46806	-2.93242	5.97e-06
TUBB6	-2.3221	0.592883	-2.91498	6.77e-08
PLCE1	-1.36062	1.54058	-2.9012	5.77e-08
HLA-B	-3.8648	-0.990841	-2.87396	8.78e-09
GPRIN3	-1.31274	1.55312	-2.86586	3.4e-09
UST	-1.41085	1.44592	-2.85677	1.38e-11
GRASP	-3.64133	-0.791389	-2.84994	4.41e-14
TMEM117	-3.62002	-0.784655	-2.83537	4.76e-08
PPP1R26	-2.16203	0.656384	-2.81841	3.69e-14
GOLGA2P7	-1.95952	0.845806	-2.80532	0.00041204
PADI4	-4.35353	-1.55056	-2.80297	3.23e-14
IRX3	-4.5727	-1.78502	-2.78768	7.98e-11
SGPP1	-3.29953	-0.537436	-2.76209	2.13e-06
SHISA3	-3.37862	-0.622144	-2.75648	0.000716881
ASB13	-1.5949	1.157	-2.7519	5.31e-08
ARHGAP24	-1.62509	1.11582	-2.74092	1.39e-05
RILPL1	-1.48896	1.24683	-2.7358	1.26e-06
SEC14L6	-3.03619	-0.31118	-2.72501	5.87e-08
BIRC7	-4.6477	-1.93078	-2.71692	2.82e-06
DPY19L2	-2.69771	0.0147002	-2.71241	3.86e-12
DZIP1L	-1.65136	1.05259	-2.70395	1.48e-06
MAGI2	-3.22547	-0.543945	-2.68152	5.67e-08
KDELC2	-3.64409	-0.969279	-2.67481	7.42e-06
INPP1	-1.58384	1.08796	-2.67181	1.43e-13
HOXA13	-2.78979	-0.121582	-2.66821	3.1e-10
APOBEC3G	-1.37683	1.27469	-2.65153	4.28e-06
CBLB	-1.29043	1.35417	-2.6446	1.78e-12
OBSL1	-3.35941	-0.720505	-2.63891	0.000133721
C5orf63	-3.1762	-0.54452	-2.63168	2.4e-11
TNFRSF4	-3.01941	-0.393799	-2.62561	1.74e-05
TLN2	-1.33681	1.28114	-2.61795	2.11e-08
TCHH	-1.44749	1.16097	-2.60846	3.15e-11
LIPN	-1.55369	1.03835	-2.59203	0.000457664
ROBO4	-1.71398	0.877768	-2.59175	1.24e-11
LACC1	-1.9025	0.663081	-2.56558	4.39e-08
ZDHHC8	-1.48111	1.04634	-2.52746	1.27e-07
ADGRG6	-2.13397	0.392237	-2.5262	5.24e-11
P3H4	-3.24686	-0.727412	-2.51944	7.05e-14
CD70	-2.4905	0.0182993	-2.5088	1.05e-05
LINC00888	-1.54785	0.932741	-2.48059	1.18e-08
HMX3	-3.14443	-0.664024	-2.48041	6.04e-10
PPAPDC1B	-1.4114	1.06696	-2.47835	1.19e-07
CARD9	-4.80912	-2.35024	-2.45888	1.24e-06
ZNF296	-2.3142	0.135917	-2.45011	2.74e-12
AACS	-1.4641	0.985422	-2.44952	1.27e-09
SMIM1	-2.81117	-0.394871	-2.4163	1.13e-05
MMP15	-1.43723	0.970773	-2.40801	4.06e-05
LAMA5	-2.68403	-0.278982	-2.40505	2.51e-10
TP53I3	-2.53766	-0.134793	-2.40287	1.6e-13
PHYH	-1.36882	1.03262	-2.40144	0.000445508
ELFN1	-1.443	0.958135	-2.40114	8.01e-07
TBX2	-3.57787	-1.1909	-2.38697	5.97e-11
LILRA1	-2.83629	-0.468911	-2.36738	4.6e-14
TTLL7	-1.53554	0.809083	-2.34462	1.28e-08
SOWAHD	-1.29351	1.04253	-2.33604	5.14e-07
MAGI1	-2.47902	-0.149814	-2.32921	2.52e-08
GNAI1	-2.57122	-0.253587	-2.31763	5.52e-07
NR1H3	-1.30052	1.00696	-2.30748	4.24e-08
SLC22A20	-3.60443	-1.30453	-2.2999	3.01e-09
HELZ2	-2.92194	-0.622507	-2.29943	1.21e-08
INHBE	-1.23323	1.05099	-2.28422	4.96e-05
MIR25	1.95601	4.23343	-2.27742	8.86e-13
CEP170B	-3.42373	-1.14956	-2.27417	0.000416079
ISM1	-1.81137	0.448951	-2.26032	2.39e-06
ATP7B	-3.1605	-0.905259	-2.25524	0.00139663
GRID1	-3.74633	-1.49834	-2.248	3.55e-14
ASL	-2.65811	-0.41561	-2.2425	3.2e-06
LILRB1	-1.9454	0.260151	-2.20555	1.78e-06
RAB9B	-3.56933	-1.36564	-2.20369	1.94e-07
LOC101929555	-3.24174	-1.06583	-2.17591	2.24e-14
ADAP2	-1.40711	0.753928	-2.16103	9.01e-09
SLAMF1	-1.46955	0.688311	-2.15786	9.99e-10
CSF1	-2.45012	-0.299437	-2.15068	5.73e-05
ADRA2C	-2.15432	-0.00854714	-2.14578	1.22e-09
IER3	1.22797	3.37218	-2.14422	0.00325661
TGFBR3L	-3.5893	-1.44793	-2.14137	1.6e-05
PLXNB3	-1.34966	0.791184	-2.14084	1.02e-07
DOCK6	-2.71821	-0.578692	-2.13952	2.08e-10
TNFSF10	-1.42876	0.693648	-2.12241	4.55e-13
TP73	-2.33299	-0.21725	-2.11574	0.000538831
SERPINA1	-2.56424	-0.449505	-2.11474	6.88e-07
CTSZ	-2.00479	0.103552	-2.10834	4.22e-05
SNX33	-2.51875	-0.413495	-2.10525	4.04e-07
KNDC1	-3.91283	-1.81835	-2.09447	7.08e-07
VGF	-2.37902	-0.339406	-2.03961	2.93e-09
ZBTB46	-3.64697	-1.61913	-2.02783	1.43e-06
MRGPRE	-2.05607	-0.0719469	-1.98412	0.000789772
TMEM255B	-2.59694	-0.652113	-1.94483	9.29e-06
RGS12	-1.39504	0.546935	-1.94198	8.89e-12
GJA3	-2.96134	-1.03427	-1.92707	1.18e-08
E2F7	-1.51204	0.407863	-1.9199	1.04e-11
TCIRG1	-1.98192	-0.0649018	-1.91701	0.00117656
FAM167A	-2.2466	-0.373029	-1.87357	6.21e-06
FYN	-1.29984	0.541646	-1.84149	0.000421789
JAKMIP2	-2.52325	-0.696552	-1.8267	2.92e-15
KIAA0355	-2.28734	-0.491285	-1.79606	2.22e-10
DDR1	-3.29002	-1.49809	-1.79194	0.000261813
CHST14	-2.07454	-0.30284	-1.7717	9.15e-05
MERTK	-1.79715	-0.0601566	-1.73699	1.86e-07
SPATA7	-2.27848	-0.542585	-1.73589	8.7e-06
TGFA	-2.33492	-0.624407	-1.71051	7.17e-05
B4GALNT4	-2.53456	-0.831726	-1.70284	2.14e-06
INSR	-2.15694	-0.46508	-1.69186	0.000490406
CRYBG3	-2.54524	-0.886897	-1.65834	3.93e-08
PCBD1	-2.43238	-0.787913	-1.64447	1.04e-05
KLF15	-2.49831	-0.862731	-1.63558	1.12e-07
PLXNB2	-1.28094	0.354348	-1.63528	4.97e-06
RASSF4	-1.23155	0.401869	-1.63342	1.03e-06
MYT1	-2.40896	-0.777374	-1.63158	1.71e-06
FLT4	-1.48487	0.13417	-1.61904	8.83e-12
HOXA11-AS	-1.62468	-0.00728123	-1.6174	1.49e-09
FBXO11	-1.63569	-0.0438343	-1.59185	3.17e-12
MMP17	-2.16687	-0.575738	-1.59113	7.12e-07
HOTTIP	-2.83977	-1.25554	-1.58423	2.61e-06
HOXA5	-1.45685	0.119522	-1.57637	0.000308133
IGFBP7	-3.26952	-1.71478	-1.55473	3.94e-07
PLEKHG5	-1.68273	-0.14164	-1.54109	2.5e-07
NEGR1	-2.04105	-0.502972	-1.53807	1.04e-12
MOB3B	-3.16907	-1.63334	-1.53573	1.21e-09
COMTD1	-1.45844	0.0605729	-1.51902	0.000139931
RAB32	-2.02936	-0.513764	-1.5156	2.64e-10
IL1B	-1.74986	-0.235103	-1.51476	4.4e-06
ADAMTSL2	-1.64825	-0.133692	-1.51456	8.2e-15
FSTL5	-3.40376	-1.89185	-1.5119	0.000499305
SNORA48	1.28766	2.78936	-1.5017	2.27e-06
LOC100130417	-1.91102	-0.416881	-1.49414	7.01e-05
HABP4	-1.84874	-0.366449	-1.48229	1.84e-09
ABCB11	-2.06507	-0.588337	-1.47673	5.17e-05
PLB1	-1.95344	-0.477403	-1.47604	3.91e-09
KDM7A	-1.45184	0.0187934	-1.47064	1.21e-06
PTPRU	-2.85504	-1.4172	-1.43784	4.75e-08
USH1G	-3.06508	-1.63341	-1.43167	7.78e-06
PLA2G15	-1.27766	0.145415	-1.42308	1.79e-11
TRNP1	-2.57016	-1.15789	-1.41227	0.00101641
HES6	-2.88859	-1.48147	-1.40712	2.68e-07
FOXO1	-3.08787	-1.68336	-1.40451	4.73e-10
MPL	-2.07863	-0.691528	-1.3871	1.2e-06
PLCD3	-1.76582	-0.387544	-1.37828	1.86e-05
GADD45B	-1.29813	0.074372	-1.37251	1.33e-09
CD79A	-2.02103	-0.657731	-1.3633	0.000714981
MDFI	-1.97751	-0.614717	-1.36279	2.32e-08
WNT11	-1.69869	-0.359349	-1.33934	0.00112019
SEZ6L	-2.21917	-0.88482	-1.33435	2.08e-12
SHROOM1	-1.74295	-0.423985	-1.31897	6.37e-08
FADS3	-2.01467	-0.696232	-1.31844	9.76e-09
PKDCC	-2.29127	-1.00331	-1.28796	2.44e-09
TLCD1	-1.35047	-0.0735176	-1.27695	3.23e-05
CRACR2B	-1.4848	-0.212719	-1.27208	1.03e-07
SLC26A10	-1.68048	-0.417707	-1.26277	3.84e-05
KIF13A	-2.28642	-1.02591	-1.26051	3.37e-06
CARD10	-1.39858	-0.140521	-1.25806	7.43e-06
SCUBE1	-1.71309	-0.46027	-1.25282	0.000329597
P2RX7	-1.20966	0.0414063	-1.25106	0.00342025
AFAP1-AS1	-2.02811	-0.80364	-1.22447	7.63e-08
SEMA4C	-1.8917	-0.668824	-1.22287	0.00309087
LRRC4B	-1.77703	-0.560141	-1.21689	4.4e-08
HACD1	-1.56083	-0.346291	-1.21454	1.63e-08
GZMM	-1.44085	-0.227403	-1.21345	7.62e-12
GALE	-1.41767	-0.209749	-1.20792	0.00173353
QRFP	-1.70255	-0.495046	-1.2075	0.00496862
HLA-L	-1.24586	-0.0390859	-1.20677	0.000410435
PTGDR2	-1.28315	-0.0871511	-1.196	0.00347813
BMP6	-1.87377	-0.678726	-1.19504	0.000868272
ADGRB2	-1.86016	-0.668648	-1.19151	1.34e-05
SNX9	-2.70862	-1.52043	-1.18819	0.00709578
FCGR1C	-2.1624	-0.974626	-1.18778	6.66e-06
EPHB2	-2.66994	-1.48514	-1.1848	0.000527008
DUSP4	-1.49021	-0.30853	-1.18168	0.00255889
HERC5	-1.62874	-0.465458	-1.16328	0.00242954
PRKAG2-AS1	-1.57818	-0.419925	-1.15825	0.000759881
STARD13	-2.90333	-1.75818	-1.14515	3.77e-06
LLGL2	-1.3046	-0.162411	-1.14218	0.000108951
SLC12A8	-2.12502	-0.986236	-1.13878	0.00033506
UGDH	-1.64433	-0.506314	-1.13802	0.000254909
TTC39B	-1.3565	-0.223946	-1.13256	4.64e-05
NHS	-2.09545	-0.9631	-1.13235	0.000107784
IGF2R	-1.7718	-0.642879	-1.12893	5.76e-05
PRKRIP1	1.49189	2.60772	-1.11583	8.2e-08
HOXA3	-1.60845	-0.496176	-1.11228	0.0020579
MAFA-AS1	-1.73341	-0.630218	-1.10319	0.00795041
GRTP1	-1.71877	-0.619435	-1.09933	0.00405924
CDKN1A	-2.67067	-1.57878	-1.09189	2.65e-05
FCRLB	-1.86248	-0.774826	-1.08765	6.55e-09
SOX4	-1.30994	-0.225841	-1.0841	1.83e-05
CLTCL1	-1.99547	-0.917936	-1.07753	3.63e-10
EOMES	-2.20791	-1.13317	-1.07474	0.000163095
VWA1	-1.73116	-0.657736	-1.07342	9.3e-13
CRYBB2	-2.82953	-1.75873	-1.07079	0.00413163
KIF1C	-1.77904	-0.709064	-1.06997	5.07e-10
DENND2D	-1.5461	-0.482334	-1.06376	0.00672341
CD300C	-1.33851	-0.289657	-1.04885	1.51e-06
TMCO4	-1.29434	-0.247709	-1.04663	0.00775221
FAM46B	-1.97415	-0.941436	-1.03272	0.00324107
LRRC43	-2.57328	-1.54355	-1.02973	6.17e-08
CPQ	-1.34901	-0.319525	-1.02948	0.000365794
SLC17A7	-1.75923	-0.731817	-1.02741	0.00333924
NCF1C	-1.77922	-0.752277	-1.02695	4.13e-08
PIK3CD-AS1	-1.34847	-0.324076	-1.0244	8.82e-14
ARID3C	-1.21894	-0.213692	-1.00525	0.000740301
PLD2	-1.42008	-0.423688	-0.996391	1.43e-13
PVR	-3.65815	-2.67587	-0.982277	2.46e-10
ADRB1	-1.73244	-0.757557	-0.974885	2.11e-12
KIF26B	-1.62277	-0.648263	-0.974507	0.00108303
ADSSL1	-3.10049	-2.12915	-0.971336	4.17e-10
AAED1	-2.69788	-1.72777	-0.970111	0.000723652
DHRS9	-2.20668	-1.23954	-0.967148	4.45e-06
AIG1	-1.94951	-0.98507	-0.964445	0.00730819
CLEC2A	-1.39817	-0.442094	-0.956078	0.00196544
RNF157	-1.82264	-0.869506	-0.953138	3.55e-11
SYTL3	-1.55175	-0.606823	-0.944926	0.0044862
SIGLEC14	-1.24359	-0.300468	-0.943117	2.68e-05
CLEC3B	-1.31586	-0.382471	-0.933388	1.82e-07
ZMAT1	-2.24722	-1.31635	-0.930871	4.56e-11
PINK1	-1.22892	-0.303486	-0.925438	2.74e-05
FARP1	-4.83269	-3.93128	-0.90141	0.000804664
ACBD4	-1.59613	-0.69498	-0.901153	3.94e-08
BMPR2	-2.46661	-1.56884	-0.897777	4.7e-09
P2RY14	-1.48748	-0.589734	-0.897747	1.76e-10
FZD5	-1.3035	-0.412657	-0.890842	7.44e-11
ARMC9	-1.6721	-0.79076	-0.881341	0.00365483
RET	-1.68965	-0.808876	-0.880775	0.000768813
ZBTB32	-1.31002	-0.431965	-0.878056	7.03e-09
TMEM2	1.35648	2.22689	-0.87041	0.00126657
FGD5	-1.56734	-0.711907	-0.855431	6.39e-06
HOXB5	-1.55653	-0.706401	-0.850132	9.61e-10
EIF3J-AS1	-1.33398	-0.49313	-0.840846	5.36e-06
REPS2	-1.65744	-0.818681	-0.838762	0.000127077
SLC5A2	-1.23373	-0.406347	-0.827381	1.93e-09
SERINC2	-1.30445	-0.478862	-0.82559	1.52e-08
TPSB2	-1.4419	-0.628334	-0.813565	8.24e-06
SFXN5	-1.3206	-0.512481	-0.808116	8.39e-11
TSPAN4	-1.41153	-0.610739	-0.800789	1.74e-08
ZFR2	-1.67326	-0.877826	-0.795438	0.000797381
DLL3	-2.87156	-2.07794	-0.793623	4.52e-09
MAFA	-2.42007	-1.62951	-0.790564	1.27e-05
SEMA3B	-1.75401	-0.9688	-0.785209	1.95e-07
CHRM3	-1.49146	-0.717126	-0.774339	3.53e-06
EHD4	-2.82649	-2.05453	-0.771959	0.00387706
SHMT2	-1.29775	-0.528943	-0.76881	0.00115593
MMEL1	-1.46347	-0.704826	-0.758647	0.000684357
KREMEN2	-1.55721	-0.800844	-0.756363	8.51e-15
LOC100505530	-1.67957	-0.924286	-0.75528	4.06e-05
PTAFR	-1.42437	-0.682969	-0.741405	0.000106445
TXNRD3	-1.89584	-1.16214	-0.7337	7.92e-08
UGDH-AS1	-2.07637	-1.34519	-0.731178	1.33e-05
LRRC49	-1.7389	-1.00867	-0.730224	5.71e-13
RHOBTB1	-1.63116	-0.909551	-0.721611	0.00034516
TTC38	-2.57859	-1.85871	-0.719882	4.86e-10
SEPN1	-1.27127	-0.572389	-0.698881	0.00471122
SCML1	-2.43524	-1.74206	-0.693185	0.000424058
ITGA3	-2.26936	-1.58509	-0.684266	3.17e-05
CSTA	-1.27578	-0.591858	-0.683917	2.25e-05
GPR142	-2.01765	-1.33525	-0.682403	1e-12
PTPRN2	-1.41879	-0.737054	-0.681731	1.2e-05
SPATA20	-1.26842	-0.598198	-0.670219	4.67e-05
AARD	-1.35677	-0.68814	-0.668625	0.000429136
CLMN	-1.30809	-0.644018	-0.664075	0.000650877
SYT3	-1.5956	-0.932261	-0.663338	0.00166964
DSC2	-2.6376	-1.99825	-0.639355	2.37e-06
IGSF3	-1.66268	-1.05379	-0.608895	0.0061402
PTPRVP	-1.20316	-0.595262	-0.607895	6.96e-11
LOC101928710	-1.588	-0.985863	-0.602134	3.45e-06
PTPRB	-1.44659	-0.852249	-0.594338	0.00126802
PLEKHH3	-1.7839	-1.19848	-0.585422	4.81e-06
CGN	-1.86794	-1.30064	-0.567297	1.76e-06
CD276	-1.36711	-0.805876	-0.561235	4.75e-07
ACVRL1	-1.6035	-1.04396	-0.559546	6.74e-05
B4GALNT1	-1.64564	-1.08996	-0.555682	4.84e-06
LOC100506688	-1.50427	-0.949734	-0.554539	7.83e-05
KBTBD11	-1.4352	-0.890124	-0.545077	6.81e-06
FAM86JP	-1.20009	-0.65544	-0.544647	3.2e-08
APOBEC3F	-1.60764	-1.06663	-0.541006	0.000826425
COCH	-1.82831	-1.28951	-0.538796	1.22e-06
MTCL1	-1.51474	-0.989636	-0.525101	5.91e-12
GLTPD2	-1.33201	-0.816501	-0.515512	2.63e-12
MAPKAPK3	-1.23692	-0.737028	-0.499896	5.48e-09
MGAM2	1.37574	1.8628	-0.487059	3.17e-07
ABHD15	-1.28083	-0.798515	-0.482316	0.0013728
LAMC3	-2.81415	-2.33647	-0.477684	6.2e-05
PCTP	-1.23641	-0.758845	-0.47757	8.2e-05
SLC35D2	-1.20093	-0.738673	-0.462259	3.95e-08
SSC5D	1.26506	1.72323	-0.458168	7.04e-06
SPEG	-1.57069	-1.11446	-0.456235	8.34e-05
ZNF469	-1.26887	-0.81432	-0.454548	3.66e-07
MYCL	-1.58923	-1.1545	-0.434729	0.0023839
LGALS9	-1.35339	-0.919919	-0.433472	1.38e-08
TSPAN18	-1.52941	-1.11973	-0.409684	2.25e-06
ZBTB47	-1.5382	-1.12999	-0.40821	2.9e-10
IQSEC2	-1.48177	-1.08664	-0.395123	2.99e-07
MCF2L2	-1.85944	-1.46763	-0.391813	0.0034769
PLD4	-1.71414	-1.32363	-0.390508	0.00303905
WDR11-AS1	-1.90354	-1.5205	-0.383043	3.32e-06
FAIM2	-1.2541	-0.893294	-0.360805	3.28e-12
TIE1	-1.2722	-0.912124	-0.360076	0.00194828
FAM86B1	-1.59805	-1.24129	-0.356754	0.00243119
SH3TC1	-1.86628	-1.51524	-0.351036	4.25e-10
IGDCC4	-1.71455	-1.36764	-0.34691	2.04e-05
LOC400684	1.66631	2.00883	-0.342524	7.68e-11
SLC22A18AS	-1.56747	-1.23009	-0.337379	0.00240391
PVRL1	-1.35607	-1.01894	-0.337127	0.000349748
PKP3	-3.19063	-2.87236	-0.318261	0.00439902
ROGDI	-1.55956	-1.26405	-0.295508	3.27e-09
NOTUM	-1.20564	-0.933092	-0.272551	0.00358637
STRIP2	-1.45344	-1.18213	-0.271314	7.95e-07
RAB3B	-2.07803	-1.81598	-0.262052	8.37e-12
TNC	-1.36608	-1.1101	-0.255976	2.91e-06
TNFRSF10B	-1.21052	-0.990804	-0.219719	1.5e-08
SMIM14	-1.27485	-1.06946	-0.205385	8.58e-05
MAN1A1	-1.34195	-1.15701	-0.184945	4.62e-09
OASL	-1.36651	-1.19199	-0.17452	5.41e-05
BLK	1.87478	2.04409	-0.169302	1.14e-08
DAPK2	-1.49249	-1.32939	-0.163103	0.00772603
CD40	-1.73285	-1.57532	-0.157533	0.00835939
KREMEN1	-1.71693	-1.55974	-0.157193	0.00207528
ITPRIPL2	-2.74806	-2.59124	-0.156819	3.64e-07
HBBP1	1.32536	1.48138	-0.156021	0.000630211
CTSH	-1.56483	-1.42249	-0.14234	0.00312776
SLC25A24	-1.34426	-1.20533	-0.138928	0.00406086
ARHGAP5	-1.81389	-1.68381	-0.130079	1.18e-06
BLVRA	-1.95928	-1.82931	-0.129965	4.09e-05
WWC1	-1.82278	-1.69401	-0.128767	3.64e-05
SEMA3F	-1.29995	-1.18217	-0.11778	0.00195659
CACNA2D1	1.84905	1.9602	-0.111153	0.00109881
DFNB31	-1.34284	-1.23317	-0.109663	2.52e-05
PLS1	-2.73953	-2.64888	-0.090652	6.38e-05
LRRC25	-2.09201	-2.01163	-0.0803855	1.31e-05
FAM131B	-1.30752	-1.23743	-0.0700925	2.25e-08
KLHDC7B	-1.45404	-1.40492	-0.0491236	2.58e-07
MSX1	-1.56203	-1.51318	-0.0488555	3.05e-06
RHOBTB2	-1.52409	-1.48572	-0.0383702	3.99e-08
GPR176	-1.80638	-1.77356	-0.0328218	2.14e-06
CD300LG	-1.2029	-1.181	-0.0218977	0.00349038
NACC2	-2.60313	-2.58991	-0.0132196	2.89e-10
SLC25A29	-1.28589	-1.28007	-0.00581356	1.25e-14
ADGRF3	1.20271	1.20075	0.001961	7.5e-09
SIGLEC8	-1.23156	-1.24775	0.0161915	6.79e-07
HMOX1	-1.20722	-1.28491	0.0776879	0.00643479
ANKH	-1.88954	-1.98262	0.0930835	1.84e-07
GIPR	-1.30497	-1.41346	0.108491	1.28e-08
ANXA1	-1.29665	-1.40671	0.110059	7.18e-14
TYMP	-1.47075	-1.58727	0.116524	8.28e-12
APBB1	-1.63599	-1.75686	0.12087	7.57e-09
AP3B2	1.49573	1.37447	0.121267	3.09e-12
PJA1	-1.75628	-1.89574	0.139459	9.46e-07
GYPE	-1.72902	-1.87518	0.146158	3.09e-07
OPHN1	-1.2769	-1.42811	0.151202	1.86e-07
PIWIL3	2.01777	1.83724	0.180531	3.74e-05
MSRB3	-1.24862	-1.438	0.18938	3.12e-10
CYP26A1	-2.56508	-2.7592	0.194121	0.000141447
LRP4-AS1	-1.29926	-1.51559	0.216338	1.53e-13
SKIDA1	-1.72123	-1.95631	0.235081	3.76e-09
TCF15	-1.42466	-1.66024	0.235578	1.98e-07
MURC	1.45488	1.21433	0.24055	8.72e-11
KCNC3	1.43626	1.18178	0.254477	3.84e-07
GJB2	3.15667	2.89598	0.260685	0.000826347
TIGD3	-1.32552	-1.60444	0.27892	0.000116934
FAT4	1.84426	1.56459	0.279664	4.76e-06
ALDH2	-2.49004	-2.79735	0.307313	0.00011138
ZSWIM5	-1.26545	-1.57539	0.309936	0.00149881
MS4A3	-1.24563	-1.56167	0.316038	0.000314421
HR	-1.84701	-2.16683	0.319824	3.87e-10
PLSCR4	1.58726	1.24822	0.339046	8.03e-14
CORIN	-1.33158	-1.69027	0.358681	3.37e-10
C10orf11	-1.83725	-2.19714	0.359891	0.0021182
ZNF793	1.31662	0.949791	0.366831	0.00112255
TPSAB1	-1.49623	-1.87502	0.378792	1.21e-05
RFPL2	1.66347	1.26231	0.401164	9.14e-07
SYT2	1.21887	0.80567	0.413199	2.12e-08
BRSK2	-1.33493	-1.76732	0.432386	0.00769688
PRR5L	1.24935	0.807161	0.44219	0.0062176
GCH1	1.21003	0.755687	0.45434	6.77e-05
ALCAM	-1.50226	-1.96277	0.460506	0.0079832
ARHGEF11	-1.55689	-2.0365	0.479606	0.000136988
TLR4	-1.34947	-1.84424	0.494769	7.1e-07
KCNK15	1.82805	1.33257	0.49548	1.35e-06
SYN3	2.4749	1.96209	0.512807	0.00467065
HLA-C	-2.16983	-2.69095	0.521116	0.00319423
DRD4	1.90089	1.37782	0.52307	5.7e-06
LGI4	1.83878	1.31241	0.526373	0.00107706
C20orf166-AS1	-1.27783	-1.81432	0.536489	0.000315607
AQP3	-1.30686	-1.85081	0.543956	2.61e-07
C10orf10	2.53588	1.99139	0.544489	2.58e-05
EEF1A2	-1.94033	-2.49281	0.552475	3.12e-07
NMS	-1.50456	-2.10618	0.601624	0.00138637
METRN	-1.91134	-2.52085	0.609512	1.54e-05
ITGA6	1.60503	0.988194	0.616836	0.00585059
ZEB1	-3.20687	-3.83038	0.623512	5.02e-10
ZBTB42	-2.44388	-3.07319	0.629311	0.000237534
SNORD88B	1.74398	1.11258	0.631402	0.0036608
CYP1B1	1.2031	0.562304	0.640791	0.00059041
LOC728084	1.29486	0.642675	0.652181	0.00165417
UBASH3A	1.36802	0.683005	0.685014	2.17e-11
LTB	1.36767	0.676417	0.691251	0.00504018
GS1-259H13.2	1.56053	0.83732	0.723207	2.75e-10
MIR1-1HG	-1.47186	-2.22271	0.750845	1.36e-05
FAM57B	-1.75945	-2.51214	0.752697	0.00551358
PEG3	1.87228	1.11734	0.754933	0.000510544
DOK3	-1.48381	-2.24684	0.763031	0.0082857
NCF1	-1.22415	-2.02784	0.803689	0.00208745
IL1R1	1.37174	0.560784	0.810951	3.33e-11
UMODL1	1.55016	0.733514	0.816642	3.25e-06
ACOT9	-1.91482	-2.79517	0.880351	0.0049087
SLC8A2	1.84781	0.965127	0.882685	0.0034692
HPSE2	-2.28438	-3.18746	0.903078	4.04e-05
ADCY10P1	1.87055	0.96576	0.904786	0.0012197
ZDHHC1	-1.60389	-2.52141	0.917519	8.35e-07
ACTA2	-1.37802	-2.33358	0.955561	0.000532469
LINC00504	1.23564	0.220649	1.01499	1.62e-07
E2F5	-1.2999	-2.31918	1.01929	2.17e-10
HLA-DMB	2.34051	1.31561	1.0249	2.15e-05
PRKCD	-1.36802	-2.39519	1.02717	0.000735789
BAIAP3	-1.97074	-3.02653	1.05579	0.00510944
RAB7B	-1.35785	-2.43485	1.077	7.79e-05
N4BP3	1.24305	0.134785	1.10827	1.28e-11
ABHD17C	-1.50719	-2.61767	1.11048	1.17e-11
CRMP1	2.76826	1.61591	1.15234	0.00113662
TSPAN6	1.55403	0.385337	1.16869	2.36e-08
TAS2R4	1.37322	0.196849	1.17637	0.000149557
ZIM2-AS1	2.02991	0.837887	1.19202	5.8e-07
RCOR2	-1.60292	-2.80859	1.20567	6.94e-09
RUNDC3B	2.17822	0.942234	1.23598	5.41e-08
MYO1B	2.24186	0.979816	1.26205	2.52e-07
UMODL1-AS1	2.21746	0.815908	1.40155	0.00212076
LRRC16A	1.89874	0.49366	1.40508	0.00590274
EMP1	1.30763	-0.229064	1.53669	9.55e-06
CYP51A1	1.34411	-0.217051	1.56116	5.36e-10
LINC01159	3.26787	1.68946	1.57841	5.4e-13
MICAL2	2.30541	0.71366	1.59175	5.67e-06
HEMGN	2.4614	0.780606	1.68079	0.00779951
VSTM4	1.33323	-0.409337	1.74257	3.03e-06
RASA4	1.33099	-0.413168	1.74416	1.64e-05
GGT3P	1.57384	-0.174064	1.74791	6.79e-05
HOXA11	-1.38561	-3.13466	1.74906	0.00135715
PXN	1.59443	-0.183424	1.77785	0.00431096
ZNF676	2.23434	0.446144	1.78819	2.01e-08
DOCK4	1.30588	-0.511601	1.81748	0.000230652
BCL11B	-1.39309	-3.22782	1.83473	1.12e-05
MIR4697HG	1.34135	-0.514308	1.85566	1.37e-06
SLITRK5	3.48194	1.61989	1.86205	0.000158243
WEE2	1.49972	-0.389445	1.88917	0.000105241
CASP1	3.12363	1.17953	1.9441	0.000479685
SYNE2	1.2184	-0.760288	1.97869	4.19e-05
HAGHL	-1.26657	-3.25538	1.98881	1.04e-05
NRP1	1.50418	-0.490257	1.99444	2.54e-10
CYP3A5	1.29312	-0.704115	1.99723	5.3e-08
HIST1H3E	1.6544	-0.357816	2.01222	7.9e-05
TMEM121	-1.21646	-3.27518	2.05872	6.51e-07
ZNF135	1.46429	-0.602342	2.06663	1.13e-06
IGSF9B	1.25847	-0.830059	2.08853	3.15e-05
CCDC109B	1.36053	-0.736334	2.09687	0.0012032
MYO5C	1.34499	-0.786924	2.13191	0.00176997
SH2D3A	1.91578	-0.233473	2.14925	5.24e-12
SYNPO2	1.41961	-0.757259	2.17687	0.000842094
CASKIN1	-1.30034	-3.53533	2.23499	0.00217281
FAAHP1	1.46681	-0.771854	2.23866	4.63e-13
KIRREL3	1.46266	-0.776623	2.23928	8.14e-08
EPHB4	1.71498	-0.576326	2.2913	9.21e-10
ADAMTS7	-1.59577	-3.89409	2.29831	9.85e-13
SOX2-OT	1.6686	-0.686756	2.35536	0.00292558
MTUS1	2.08893	-0.287731	2.37667	0.000719645
LINC00540	1.30077	-1.08423	2.385	0.000232586
BISPR	1.53474	-0.862406	2.39715	0.00462612
TFAP2A-AS1	1.25609	-1.15987	2.41596	1.11e-09
CLEC12B	-1.87783	-4.29717	2.41934	0.00772835
COL5A2	1.67308	-0.749275	2.42236	8.69e-07
PRRT4	1.26157	-1.19124	2.45281	1.92e-07
CPED1	1.9066	-0.568728	2.47533	3.21e-12
GATA1	2.5286	0.0436149	2.48498	0.000599561
TNN	2.18813	-0.301976	2.49011	9.86e-06
IRAIN	1.40913	-1.10311	2.51224	0.00384145
GAS2	1.42215	-1.09567	2.51781	5.52e-06
KCNIP2	1.67216	-0.854505	2.52667	9.01e-06
LAT	1.66779	-0.894475	2.56227	0.00233592
DTX3	2.34403	-0.227297	2.57133	2.3e-05
CD200	1.22306	-1.35495	2.578	4.11e-07
CACNA1D	2.16776	-0.418838	2.5866	1.18e-07
C1orf54	1.28324	-1.31242	2.59566	0.00686687
HOPX	2.34659	-0.282995	2.62959	0.0078914
BAALC	1.71548	-0.936409	2.65189	3.87e-06
SLC16A14	1.83395	-0.829199	2.66315	3.6e-10
TDRD9	2.71742	0.0526857	2.66473	5.04e-05
SLC4A4	1.39258	-1.27479	2.66737	1.45e-08
OR2A1-AS1	2.25702	-0.41064	2.66766	8.35e-05
HBD	1.36328	-1.30489	2.66818	0.00191977
HLA-DPB1	2.546	-0.146902	2.6929	0.00015947
AKAP5	1.20923	-1.49616	2.70539	5.96e-05
C9orf163	1.28182	-1.43543	2.71725	0.00502273
FN3K	1.59889	-1.11883	2.71772	2.66e-08
CTDSPL	1.57257	-1.1577	2.73027	0.000124352
NFIB	1.72593	-1.04212	2.76805	0.000947959
CHGB	1.24338	-1.52643	2.76981	6.36e-07
HGD	1.84206	-0.936206	2.77827	0.000983204
HLA-DRB1	2.16252	-0.62961	2.79213	1.32e-06
LDLR	1.81922	-0.981615	2.80083	1.33e-06
ZDHHC15	2.19252	-0.611156	2.80368	4.12e-08
TRIP6	1.71866	-1.09651	2.81517	0.00140381
SPDYE5	1.21242	-1.6044	2.81682	0.000700053
AQP6	2.20712	-0.625254	2.83237	0.000470917
STXBP6	1.73816	-1.1148	2.85296	2.7e-09
KLF12	-1.94646	-4.80351	2.85705	0.00236078
CARD16	2.31235	-0.567826	2.88018	0.00036466
DHRS2	1.54916	-1.35049	2.89965	9.2e-10
ACE	1.31605	-1.64077	2.95683	1.4e-08
SPRY4	1.79697	-1.22907	3.02604	2.97e-05
ANKFN1	1.95052	-1.08493	3.03545	1.66e-06
MPP7	1.65809	-1.3874	3.04549	6.58e-07
MYOF	1.41162	-1.64679	3.05841	1.96e-11
CCSER1	2.95943	-0.264997	3.22443	8.65e-05
HLA-DRB5	2.37025	-0.902881	3.27313	1.06e-08
TMEM63C	1.77427	-1.55339	3.32766	3.03e-06
COPG2IT1	1.32226	-2.05196	3.37422	0.00161144
KIAA1161	2.14967	-1.26641	3.41607	1.31e-05
EPB41L3	1.27804	-2.29022	3.56826	0.000654646
MYCT1	2.84504	-0.742229	3.58727	9.73e-06
TMIGD2	2.8172	-0.842386	3.65959	1.02e-07
CD300A	2.53715	-1.13719	3.67434	2.74e-08
PPBP	2.15798	-1.52365	3.68163	0.000378113
HLA-DRB6	1.77244	-1.99421	3.76665	2.19e-08
LPP	1.37157	-2.44401	3.81558	9.69e-06
SOGA3	1.79202	-2.04375	3.83577	2.05e-07
DNM3	1.45927	-2.37674	3.83602	3.91e-09
CLNK	2.54521	-1.36735	3.91257	6.75e-12
ASPHD1	2.00716	-1.92959	3.93675	8.54e-09
MGAM	1.28713	-2.65468	3.94182	4.81e-14
RAB27B	1.3798	-2.56362	3.94342	2.13e-08
LOC100507195	3.21381	-0.741151	3.95497	2.86e-05
BSPRY	1.54311	-2.42624	3.96935	2.25e-06
C15orf26	2.80017	-1.22637	4.02654	1.77e-09
SNORD28	1.8086	-2.23568	4.04428	2.66e-05
FCER1A	2.10198	-1.94803	4.05001	3.07e-06
LOC101929099	2.05385	-2.02929	4.08314	2.21e-07
AIM1	1.60667	-2.47885	4.08552	3.96e-14
HLA-DPA1	2.8304	-1.33135	4.16175	0.000308948
CACNA2D3	2.51227	-1.67511	4.18738	7.55e-09
IGSF9	2.11299	-2.08467	4.19766	2.87e-10
CCDC64	3.70764	-0.50903	4.21667	2.03e-05
CES4A	3.07793	-1.19946	4.27739	0.000136342
SEZ6L2	2.63661	-1.70936	4.34597	2.85e-08
CD6	2.78626	-1.58712	4.37337	1.41e-06
DHCR24	1.37997	-3.16029	4.54026	4.61e-09
SYTL4	1.65433	-2.90344	4.55777	4.69e-08
CA2	1.65144	-2.92647	4.57791	2.56e-07
CD3E	3.04397	-1.53454	4.57851	1.61e-12
KIAA0087	3.66685	-0.918841	4.58569	7.65e-07
EPHA1-AS1	2.49229	-2.10054	4.59283	2.03e-07
ZNF492	2.76925	-1.90169	4.67094	2.77e-07
TFRC	1.70526	-3.12627	4.83153	4.92e-05
TRPC2	2.58473	-2.2856	4.87033	5.48e-07
EPHA1	2.78773	-2.19075	4.97848	1.34e-12
DHCR7	1.28685	-3.73456	5.02141	1.94e-05
RHAG	3.99495	-1.3787	5.37365	3.24e-08
GGTA1P	2.7036	-2.67961	5.38322	7.9e-06
THRB	3.08456	-2.36104	5.4456	4.53e-05
PGBD5	1.81226	-3.76728	5.57954	6.26e-10
ZNF98	2.86775	-3.13194	5.99968	2.78e-06
SCRT1	4.49521	-1.59914	6.09435	5.94e-11
TRAM1L1	1.99404	-4.45951	6.45355	1.22e-06
LAMB3	4.26862	-2.4215	6.69012	9.53e-06
SDR42E1	6.21421	-0.700164	6.91437	4.78e-06
PRSS2	6.77757	-0.2931	7.07067	2.78e-13
TNFSF8	4.79821	-3.02709	7.8253	1.25e-10
LOC101409256	1.59523	-7.69217	9.2874	2.05e-05
