# Supplementary material for: FBXO11 is a candidate tumor suppressor in the leukemic transformation of myelodysplastic syndrome
Source: Blood Cancer J. 2020 Oct 6;10(10):98. doi: 10.1038/s41408-020-00362-7 (PMC7538974; doi:10.1038/s41408-020-00362-7)
Supplement: Supplementary file 6 — Supplemental Table 5 [file 41408_2020_362_MOESM6_ESM.xlsx]

## Sheet: Sheet1
Gene	Log(Fold Change) SRSF2mt vs SF WT AML	P-value
UNCX	-8.38532	7.47e-08
HBE1	-7.74137	1.98e-08
CT45A1	-7.59862	2.53e-06
LINC01833	-7.34793	4.12e-06
CT45A10	-6.82076	0.000172506
SIX3	-6.4326	1.92e-06
HBZ	-6.24321	8.74e-07
MSLN	-5.9467	2.15e-12
PDPN	-5.64614	0.000429401
HOXA13	-5.29992	2.08e-06
HOXA11	-5.20128	1.73e-09
PENK	-5.03265	1.5e-06
CT45A5	-4.97511	5.26e-05
SAGE1	-4.9595	0.000152352
LMX1B	-4.94191	2.59e-08
AGXT	-4.9374	2.37e-07
HOXA11-AS	-4.85086	2.3e-10
BGLT3	-4.62508	0.000155797
AC120036.1	-4.57585	4.71e-07
HBG2	-4.49045	8.64e-09
AC004080.15	-4.40545	2.17e-06
AGT	-4.23837	2.02e-06
IRX1	-4.18965	7.36e-05
LINC02450	-4.18356	1.6e-06
PCLO	-4.13736	1.3e-06
RPL7AP28	-4.12092	0.00250802
HOTTIP	-4.10139	0.000259385
AP005264.3	-4.07993	1.25e-06
AC007663.2	-4.02119	2.66e-10
TNN	-3.9569	1.72e-12
GLI2	-3.91344	2.2e-05
AP001099.1	-3.84039	2.14e-08
PURPL	-3.79048	0.00011301
PRL	-3.74051	5.45e-05
TRIM15	-3.73975	9.37e-09
ONECUT2	-3.72805	4.44e-06
IGF2	-3.70732	3.29e-06
HOMER2P1	-3.67223	9.21e-06
ROBO1	-3.67219	4.86e-07
AC004080.2	-3.65393	8.73e-06
MSX2	-3.61726	3.21e-05
PCDH10	-3.55529	0.00294779
LINC02600	-3.5341	0.000467207
APOC4-APOC2	-3.5246	3.01e-09
CLEC4O	-3.51533	4.24e-06
MEIS3P1	-3.50198	1.49e-07
AFAP1-AS1	-3.48478	4.57e-09
LAMP5	-3.45769	1.17e-05
AC004080.12	-3.44148	1.12e-05
KCNE5	-3.42432	3.77e-07
HBG1	-3.38623	0.000417321
WSCD1	-3.36948	2.82e-07
AC025569.1	-3.35174	2.12e-07
AC015922.2	-3.32492	2.51e-08
MMP15	-3.31778	2.45e-14
ADAMTS15	-3.30557	3.21e-07
PNMA8A	-3.27598	2.37e-05
SCGB3A2	-3.26849	0.00295204
KRT17	-3.25476	3.72e-06
PREX2	-3.21873	2.47e-05
TPRG1-AS1	-3.20697	1.24e-05
LINC00689	-3.16681	1.93e-05
PITX1	-3.16647	1.96e-05
GOLGA8M	-3.1467	2.86e-10
MAN1A2P1	-3.1345	0.00164525
INPP5J	-3.10268	4.03e-10
LINC02577	-3.09249	8.91e-05
POSTN	-3.07186	0.00261216
TNNI3	-3.05747	0.000158475
PTGIS	-3.04885	8.92e-05
ALOX15B	-3.04432	1.14e-05
NDST3	-3.03231	7.3e-08
GJA3	-3.03026	1.9e-05
MIR100HG	-3.01279	0.000844863
AC055876.1	-3.00031	0.000438404
CADM1	-2.99914	5.91e-07
GRAMD4P8	-2.99552	0.00165221
IGKV2-23	-2.98619	2.43e-05
STOML3	-2.9697	5.08e-06
GRTP1-AS1	-2.96772	0.0011334
IGKV1-22	-2.96063	2.24e-05
HRC	-2.95095	0.000128761
ITLN1	-2.94524	1.13e-06
PRAME	-2.93503	1.07e-05
LSAMP	-2.93019	0.00132923
PTGFR	-2.92301	0.000114565
TKTL1	-2.91797	2.95e-06
BCL2L10	-2.91333	6.51e-10
CROCC2	-2.90897	5.68e-08
AL355482.1	-2.89504	1.74e-06
CLSTN2	-2.89321	3.49e-05
ELFN1-AS1	-2.88202	2.13e-09
TAFA5	-2.86868	2.13e-05
AP000802.1	-2.86796	1.27e-05
DLX1	-2.86787	3.79e-07
CCL1	-2.86338	0.000551184
HBBP1	-2.84999	0.000401408
AC126177.5	-2.84507	6.81e-07
TPPP3	-2.84362	6.47e-10
AC138649.2	-2.83723	5.44e-06
EBF3	-2.79642	1.98e-06
AL118508.1	-2.79477	1.16e-06
ADAM23	-2.79412	1.6e-07
TBX1	-2.79326	1.79e-12
LINC00707	-2.78138	2.43e-06
IL22RA2	-2.76099	0.000116221
GOLGA6L7	-2.74631	2.37e-08
TBX18	-2.71746	0.00135076
TRMT9B	-2.71741	5.31e-10
COL14A1	-2.70677	5.56e-06
MT1G	-2.68828	2.27e-06
GTSF1	-2.67417	1.73e-08
MSLNL	-2.67028	3.72e-05
ARTN	-2.6493	1.76e-11
POU4F1	-2.64732	0.000573593
S100B	-2.62921	8.86e-10
FLNC	-2.61299	5.44e-08
LGSN	-2.60569	0.000196631
AC096711.2	-2.60073	0.000100278
APOC2	-2.59832	1.28e-06
AC104809.2	-2.59812	5.73e-06
BX547991.2	-2.5914	5.91e-07
KIF1A	-2.57686	7.44e-07
AC018553.1	-2.5726	4.49e-05
ANOS1	-2.57177	0.000289317
PRSS2	-2.56157	0.00100307
AL772337.1	-2.55812	0.000925705
LINC00900	-2.55596	2.7e-06
GPR85	-2.53948	7.26e-08
IRX3	-2.53828	4.64e-05
SLC13A5	-2.53504	2.38e-05
PTPRH	-2.53272	4.01e-09
FEZ1	-2.52921	3.13e-07
GSG1L	-2.52173	0.000313166
SLCO2A1	-2.50342	3.42e-06
LINC01500	-2.49643	5.37e-06
PDCD6IPP1	-2.48277	3.78e-06
MKRN7P	-2.46599	8.83e-06
CES1P1	-2.46579	0.00200111
GABRE	-2.46548	0.00399633
LINC01979	-2.45825	9.94e-06
CH25H	-2.44569	4.81e-05
ZNF663P	-2.43978	8.52e-06
H19	-2.43722	2.55e-06
SHISA2	-2.41939	0.000146104
TREM2	-2.40579	1.17e-06
PNPLA3	-2.39072	1.1e-06
MDGA2	-2.38679	0.00150359
CES1	-2.38643	0.000213623
PDZRN3	-2.38238	0.00242617
COLEC12	-2.38227	2.39e-06
CSPG4	-2.37897	1.02e-05
PDCD6IPP2	-2.37714	4e-08
LINC00346	-2.37516	2.28e-06
C8orf48	-2.36988	0.000310188
NUDT16P1	-2.36755	2.66e-09
NWD1	-2.35918	2.88e-05
CAV2	-2.35574	7.22e-06
ADAMTS2	-2.35116	4.08e-05
MECOM	-2.3334	0.00497263
JPH1	-2.32637	0.00279697
MIR9-3HG	-2.31791	2.08e-10
ANXA8	-2.31439	0.00017207
LINC00482	-2.30977	5.45e-06
CACNG8	-2.30809	2.67e-05
FBXO27	-2.29588	2.34e-06
MIR4740	-2.29272	1.32e-07
PTGER1	-2.28234	5.33e-09
GRID1	-2.27713	1.97e-06
LINC02257	-2.27575	4.13e-05
KLHL30	-2.25764	0.000506562
MAGI1	-2.25618	2.12e-05
LGI2	-2.25578	3.75e-09
AC104809.1	-2.25282	1.72e-05
MAPK15	-2.25258	2.38e-07
TDRD10	-2.25049	2.07e-06
CKM	-2.24628	3.25e-16
EDIL3	-2.23774	0.00206266
DYNC1I1	-2.22952	0.000381853
ADRA2C	-2.22952	0.00025797
LINC00189	-2.22362	9.53e-05
PHACTR3	-2.21952	0.000517608
C2	-2.21865	1.54e-06
GPC3	-2.21672	0.00052907
AL161729.1	-2.21419	3.86e-05
L1TD1	-2.21213	0.000850799
PLEKHA6	-2.1951	2.87e-11
MDFI	-2.18771	6e-06
LINC01114	-2.18464	3.44e-05
ATP8A2	-2.17372	1.32e-08
MRC1	-2.1655	6.52e-05
AC011767.1	-2.16486	1.44e-06
AC027601.1	-2.16472	6.31e-05
TSSC2	-2.16368	5.92e-07
RYR1	-2.16218	2.12e-09
NRXN3	-2.1572	0.000495888
METTL7B	-2.1563	2.27e-06
TRPM4	-2.15002	1.64e-05
NTRK3	-2.14056	0.00181079
CHST4	-2.1399	0.000416633
PRICKLE2	-2.1345	8.16e-05
RFPL1S	-2.13133	1.51e-05
KRT18	-2.12615	3.32e-07
AC138649.4	-2.12425	0.00712831
TAC3	-2.1205	0.000216102
ESPN	-2.11959	1.51e-05
RUNDC3A	-2.11852	0.000121788
PROSER2-AS1	-2.11847	1.19e-05
AC110285.2	-2.11843	2.09e-07
HSPB6	-2.11309	1.82e-06
DLX2	-2.11061	7.17e-07
AC093866.1	-2.10595	0.000545617
MYBPH	-2.10438	0.000170265
RASGRF1	-2.10248	3.96e-08
MEIS3P2	-2.09285	0.00021978
AC126177.6	-2.09183	7.06e-08
CFH	-2.08495	1.68e-06
DNAJC5B	-2.08416	3.94e-06
LDHD	-2.07757	1.13e-09
GPR88	-2.07732	5.15e-07
AL117327.1	-2.06424	2.88e-06
NCAM1	-2.06386	6.56e-06
SYT17	-2.06238	8.46e-06
GPR17	-2.06093	0.000154683
TNR	-2.05956	5.11e-05
SYT3	-2.05293	8.15e-05
HCAR1	-2.05114	2.38e-05
ATAD3C	-2.04952	1.14e-09
ADAMTSL2	-2.0495	4.58e-06
PTGFRN	-2.04398	4.93e-09
SERBP1P3	-2.03956	2.4e-06
PRDM16-DT	-2.0392	0.00157712
ART3	-2.03877	8.3e-05
TACC2	-2.03479	0.000711301
CYP4F11	-2.03026	7.09e-06
CXCL5	-2.02733	0.00106095
NES	-2.02501	1.99e-06
OR2W6P	-2.02353	2.13e-05
SPATA18	-2.02117	6.38e-05
TGM5	-2.01053	5.04e-05
GATA5	-2.00501	0.00543468
TNFRSF11B	-2.00204	0.000263297
APOL4	-2.00174	4.48e-05
SCUBE1	-2.00066	5.42e-06
CTSLP3	-1.99508	6.7e-05
ADGRL2	-1.99466	0.00553042
BHLHE23	-1.99254	0.00466246
GAPDHP14	-1.99224	0.000437932
HPD	-1.98669	2.14e-08
FRK	-1.98651	0.000270652
ESPNL	-1.98638	4.64e-06
AC109583.1	-1.9785	0.000151531
RTL9	-1.97828	3.52e-05
KRT8P26	-1.9739	9.79e-10
OLIG2	-1.95464	0.000546404
AC090206.1	-1.95002	9.41e-06
LRRC17	-1.94958	2.64e-10
SCAT1	-1.94655	2.82e-07
AL161645.1	-1.94596	4.28e-07
AL139020.1	-1.94216	7.75e-05
PPP1R27	-1.94176	3.8e-05
ARC	-1.93473	9.4e-06
CACNG4	-1.93268	0.00560642
LAMC3	-1.92863	3.42e-07
NKAPL	-1.92812	7.09e-07
HHIPL1	-1.92654	0.000202954
AL109976.1	-1.92501	2.4e-07
ASS1	-1.92489	0.000765856
CSPG4P13	-1.92161	0.0145988
NPTX1	-1.91987	0.000381822
RAB7B	-1.91822	4.33e-07
SP7	-1.91787	0.000152316
AC090515.5	-1.91777	0.00089537
MCAM	-1.9165	4.4e-05
ATP2B3	-1.90787	8.59e-07
EFNB3	-1.90543	0.00269492
DLL3	-1.90534	0.000770539
SLC44A4	-1.90103	6.03e-06
WDR86-AS1	-1.90004	1.34e-06
POMC	-1.89772	5.14e-06
LANCL3	-1.89762	1.99e-09
FAM166B	-1.89677	1.09e-07
AC100803.3	-1.89462	0.000937952
NR5A1	-1.89102	2.41e-05
PLAAT5	-1.89039	7.73e-05
CSF3	-1.88986	0.0034928
PPP1R17	-1.88978	0.0072164
NEFH	-1.88791	1.97e-06
KCTD1	-1.87901	3.62e-11
GRIN2D	-1.87832	1.79e-07
CAPN11	-1.8761	1.62e-09
LINC02542	-1.87352	1.32e-05
ZNF648	-1.87239	0.000489472
AC055876.4	-1.87182	0.00027968
KCNS1	-1.8696	4.87e-07
CLDN19	-1.86503	5.82e-06
GGT5	-1.86486	6.88e-07
SHC2	-1.86312	2.42e-05
NECTIN4	-1.8622	3.45e-06
KRTAP5-9	-1.86167	7.11e-17
AC005165.1	-1.85829	3.71e-05
INA	-1.85408	2.26e-05
AC015922.3	-1.85256	1.38e-05
MOCOS	-1.85225	2.28e-05
HSPB7	-1.85193	2.14e-05
AL136528.1	-1.85164	1.5e-05
SV2B	-1.84917	4.82e-05
AGMO	-1.84758	0.00053478
FLRT2	-1.84729	0.00483566
TRAV33	-1.8392	0.00093937
UNC79	-1.83727	3.82e-06
LINC01262	-1.83618	0.00152092
CCL23	-1.8357	2.95e-05
AC008659.1	-1.83361	0.000245689
ELN-AS1	-1.83336	2.66e-07
AL589743.1	-1.83069	0.0111479
WDR86	-1.82788	7.79e-07
FRG1-DT	-1.82566	2.91e-11
SLC52A3	-1.82399	0.000599188
AL136295.3	-1.82274	4.19e-17
KLHL4	-1.81996	0.00710074
HOXB7	-1.8197	0.000247891
AC139491.2	-1.81897	0.00253221
SIGLEC12	-1.81226	1.13e-05
FIBCD1	-1.81224	0.000441267
MEGF10	-1.81168	1.65e-05
CCDC113	-1.80821	1.68e-11
FSIP2	-1.80728	1.02e-06
LINC02086	-1.8069	0.00109959
COL19A1	-1.80543	0.000209127
SHOX2	-1.80096	9.13e-05
SUMO1P1	-1.80092	0.000776104
TEAD4	-1.79898	3.66e-05
COL20A1	-1.79586	0.000451465
ZFPM2-AS1	-1.7952	0.014243
TEX15	-1.78702	0.0102616
ITGA11	-1.77657	5.31e-09
PTGER3	-1.77316	0.000709908
MEG3	-1.77025	0.00898621
SIX4	-1.76232	0.00937375
ROR2	-1.76141	0.000190543
HS3ST3A1	-1.75906	5.42e-06
AL365181.3	-1.75904	5.77e-06
SCN9A	-1.75549	0.000830617
CLEC2L	-1.74816	0.0152549
PTX4	-1.74449	0.00031316
TBC1D29P	-1.74443	6.86e-08
DNAH8	-1.74438	0.000708009
MYRF	-1.74369	5.2e-08
AC135352.1	-1.74326	2.36e-07
IL17RE	-1.73691	1.23e-05
SLC26A7	-1.73691	7.83e-07
MET	-1.72957	0.0041211
TP73	-1.72748	2.37e-07
MTND6P22	-1.72662	8.15e-06
LINC01222	-1.7234	0.002856
AC078942.1	-1.71958	0.00298072
LPAR3	-1.71751	0.002152
AC109309.1	-1.71485	0.000115619
AQP4-AS1	-1.70417	4.46e-07
AC005833.2	-1.70387	0.00712204
C1orf53	-1.70263	4.93e-09
MUC4	-1.70003	0.000359968
FAM3B	-1.69976	0.0148564
TOM1L1	-1.69919	1.93e-06
CFAP74	-1.69917	2.01e-05
H2AC17	-1.69892	1.64e-08
DNAAF3	-1.69808	4.64e-06
AC245100.7	-1.69371	5.54e-09
CAV1	-1.69314	0.000191856
MIR1915HG	-1.69293	0.000427891
UNC5C	-1.69279	0.00397439
AL132800.1	-1.68901	1.04e-08
XKR3	-1.68675	1.37e-05
LDLRAD2	-1.68649	6.34e-08
EFCAB6	-1.6855	5.81e-08
AL590666.2	-1.67621	1.82e-05
IGLL1	-1.67592	9.03e-05
GFRA3	-1.67239	0.00225381
PLA2G2D	-1.67233	0.000600065
DPEP1	-1.67081	0.000842866
CGNL1	-1.67017	0.000964289
THSD4	-1.66537	0.0070761
AL138899.1	-1.66478	0.0128205
CREB3L3	-1.66452	0.000135006
COL6A5	-1.66176	0.00542919
AC011840.5	-1.66111	8.65e-06
S100A1	-1.6599	6.86e-11
MACROH2A2	-1.65784	2.33e-05
LINC01006	-1.65621	4.64e-08
FFAR4	-1.65593	0.000626281
NFE4	-1.65591	5.91e-05
HES2	-1.6556	0.000172826
LAMA5	-1.65534	2.19e-07
MTND2P9	-1.65521	1.23e-05
AC110285.6	-1.65492	6.78e-07
SOX18	-1.6537	0.00119979
UBE2QL1	-1.65303	0.00102894
MATN4	-1.65063	0.00133502
SH3TC2-DT	-1.64327	0.000282359
PKHD1L1	-1.64299	0.00376499
TIE1	-1.64119	6.52e-08
AHRR	-1.64103	2.21e-06
ZNF205	-1.6389	4.22e-07
PAQR5	-1.63864	5.8e-05
TRBV7-5	-1.63785	0.000292829
AC125807.2	-1.63707	0.000361182
SHROOM1	-1.63621	7.99e-06
SOX30	-1.63511	1.79e-06
GLP1R	-1.62537	0.0093976
CD96	-1.62477	4.32e-06
FZD8	-1.62286	9.83e-06
AL139383.1	-1.6203	4.5e-06
AL031123.3	-1.61752	9.06e-05
PTPRG	-1.61746	0.00301128
ADGRL3	-1.61651	0.00422027
KCTD14	-1.61114	1.2e-08
RHBDL3	-1.6105	0.000206744
CYP2E1	-1.60924	2.81e-07
ANGPT2	-1.60744	2.17e-05
AC112694.2	-1.60633	9.77e-07
EXOC3L4	-1.60582	0.00166724
PRPH	-1.6038	0.00340698
CX3CR1	-1.60143	0.000582267
AC110285.5	-1.59502	6.11e-05
EPCAM	-1.59387	0.000782998
MAOA	-1.59317	0.000104155
AC025278.1	-1.59182	0.000959354
AC009237.14	-1.58763	0.000259133
COL23A1	-1.58601	1.89e-05
SPAG17	-1.5839	2.27e-05
VN1R108P	-1.58142	5.51e-08
CACNA2D1	-1.58091	0.012872
VSTM4	-1.57876	0.00162885
AL450326.2	-1.57811	4.84e-10
ERVFRD-3	-1.57777	2.64e-08
LINC01978	-1.57777	0.00311311
SLC9A7P1	-1.57657	1.82e-05
FAM124A	-1.57462	6.31e-05
RGL3	-1.57297	0.00170251
C21orf62	-1.57128	4.72e-06
PLAC4	-1.57062	0.000666963
AL513542.1	-1.57051	0.0144288
CSN1S1	-1.5685	0.00976325
RIMBP3C	-1.56697	8.12e-05
ZBTB7C	-1.56686	0.000258719
LPIN3	-1.56665	0.000702049
GAS1	-1.56576	0.000301969
NINL	-1.56479	2.97e-06
UNC13B	-1.56447	1.1e-05
CCDC8	-1.56381	0.0146405
AC099489.2	-1.55894	1.87e-05
STXBP1	-1.55542	3.33e-07
MYO1B	-1.55447	3.59e-05
AC116667.1	-1.54919	0.000227693
KCNG1	-1.54841	0.000960722
MMP19	-1.54771	3.83e-05
PLAAT3	-1.54703	3e-05
AL161613.1	-1.54108	0.00249568
MTCO2P12	-1.53952	1.09e-05
AADACP1	-1.53692	0.00515483
AL035446.1	-1.53333	0.000206753
LINC02770	-1.53058	0.0022146
KCNC3	-1.53026	0.000231268
AKR1C2	-1.5269	2.94e-05
CD276	-1.52675	8.84e-05
PPP1R14C	-1.52552	0.000730384
MRAS	-1.52449	2.05e-05
LCT	-1.5235	0.00028063
SHE	-1.5232	5.14e-05
CHRNB4	-1.5213	0.00168692
CHD5	-1.52077	1.59e-06
REEP6	-1.51939	1.2e-10
SORCS2	-1.51876	0.000112946
FANK1	-1.51722	2.56e-09
PRSS12	-1.51673	8.86e-06
MTND1P23	-1.51582	2.33e-05
GNA14	-1.51483	8.12e-05
AC104758.2	-1.51362	0.000345649
SKIDA1	-1.51261	0.000799748
LINC01134	-1.51144	3.65e-12
LIPH	-1.51043	0.000863405
AC021205.3	-1.50951	1.45e-09
MORN4	-1.50899	6.12e-07
AC007906.2	-1.50857	1.31e-05
CYP2C8	-1.50756	1.07e-05
ZMYND12	-1.50711	7.04e-16
DLGAP1	-1.50612	2.26e-06
SOWAHC	-1.505	0.00154334
DAPL1	-1.50441	0.00192782
CD70	-1.50051	0.000795021
CLECL1	-1.49878	3.45e-05
TP63	-1.49875	0.000650064
AC244502.3	-1.49808	0.000389108
AC117453.1	-1.49485	0.00312268
TUBAL3	-1.49305	0.0113048
AMPH	-1.48918	0.000128035
GLUD1P2	-1.48684	2.14e-06
PCAT18	-1.48561	0.000638708
AC156455.1	-1.48346	7.56e-06
TMPRSS11D	-1.4782	1.16e-06
DPY19L2P1	-1.47665	0.000121802
ZNF252P-AS1	-1.47566	1.47e-11
MTCYBP18	-1.47481	2.16e-05
NRN1	-1.47432	0.000613258
AC008894.2	-1.47345	1.11e-06
CCDC24	-1.47317	6.86e-13
DNM1P35	-1.47205	1.58e-07
IGSF10	-1.47103	0.000515119
AC226118.1	-1.46995	0.00548524
ISL2	-1.46977	0.00084431
MRPL42P6	-1.469	0.00519353
GRHL3	-1.4679	8.19e-05
EDA2R	-1.4678	5.44e-05
FUT1	-1.46443	0.000176754
SLC9C1	-1.46438	0.00153027
AC026801.2	-1.46232	0.00109715
AL645608.7	-1.46222	0.00156468
AC026369.1	-1.46072	0.000686259
AL596442.1	-1.46034	0.00828266
LARP6	-1.45916	0.00801561
CCNA1	-1.45865	0.000142462
SULT2B1	-1.45831	8.88e-07
CCDC74A	-1.45444	0.000934058
AC021683.2	-1.4529	0.0133354
BTNL9	-1.45171	0.000179853
IL12A-AS1	-1.45003	0.00373758
MMP14	-1.44915	0.000561028
PRSS30P	-1.44913	4.87e-07
MDH1B	-1.44518	1.08e-07
AC064834.1	-1.44382	0.012113
LINC01700	-1.44089	0.00162018
MPPED1	-1.4385	0.000834193
HMGA1P4	-1.43696	1.29e-13
AC138649.1	-1.43687	0.000133604
LINC02334	-1.43484	4.1e-06
MMP21	-1.43454	5.72e-13
PPP1R26-AS1	-1.43373	1.4e-06
ECM1	-1.43245	4.32e-06
LY86-AS1	-1.43223	3.79e-05
AL157834.2	-1.43103	4.34e-05
CREB3L1	-1.43013	0.000583719
AL021068.1	-1.42851	7.92e-05
WT1-AS	-1.42629	0.00047461
THAP10	-1.42503	0.00153397
AC015712.1	-1.4247	3.79e-05
MTND4P35	-1.42346	5.17e-05
SORCS1	-1.42186	0.00481619
HOXB6	-1.42096	0.0135532
VWA1	-1.42039	2.32e-05
TRIM46	-1.4198	3.24e-11
FUT6	-1.41722	0.000128947
AC127070.2	-1.41681	1.92e-07
MTND2P28	-1.41473	4.11e-05
MT1E	-1.4111	0.000350091
GPR34	-1.4111	6.1e-05
AL354718.1	-1.40498	3.77e-08
LINC00683	-1.40311	5.3e-05
CDKN2B	-1.40075	0.00029967
SIGLEC15	-1.40025	2.24e-08
ALOX12P2	-1.39802	6.15e-05
LTK	-1.3964	6.75e-05
AC022098.2	-1.39597	0.000190422
SERPINE1	-1.39454	0.000192476
AC091951.1	-1.39408	0.00149223
AC018695.6	-1.39219	5.35e-06
SOX5	-1.3916	0.00405423
SRGAP1	-1.39009	3.94e-05
USP2	-1.38877	0.00185229
AIF1L	-1.38829	0.000509354
KCNE1B	-1.38613	0.00237016
AC005062.1	-1.38605	5.07e-05
KLHL33	-1.38349	0.00317001
AL365181.2	-1.38252	0.000417934
WDR63	-1.38228	0.000398981
CYP2S1	-1.38145	0.000853879
AC123912.3	-1.37895	0.00110516
AL138899.2	-1.37885	0.00287424
FOXC1	-1.37693	0.00684018
H4C10P	-1.37338	0.000253102
AC010210.1	-1.36967	1.59e-07
DLEU7	-1.36946	4.28e-05
ADAMTS7	-1.36944	0.000816073
HSPA1B	-1.36915	4.39e-05
AL031123.2	-1.36817	0.000134093
AFAP1L1	-1.3644	0.0010703
AC092723.1	-1.36343	0.00374289
MCHR1	-1.36251	1.65e-05
SLC44A3-AS1	-1.35922	0.0073642
AC138474.1	-1.35862	0.00154846
GLOD5	-1.35812	0.00267785
ACOT4	-1.35809	7.6e-08
CERCAM	-1.35677	1.61e-06
IQCK	-1.35629	1.58e-09
TRIM54	-1.35608	5.94e-05
ADAMTS3	-1.35551	0.00541017
CD180	-1.35504	8.06e-05
ACTN2	-1.35382	0.000408447
EFR3B	-1.34992	1.05e-06
LINC02340	-1.34929	1.01e-06
ASIC4	-1.34603	0.0116722
MMP7	-1.34279	0.00260168
MTND4P24	-1.34177	5.79e-05
PRICKLE1	-1.34172	8.78e-05
AC007881.2	-1.34146	0.00422168
ADPRHL1	-1.34036	1.7e-07
RBPMS2	-1.33737	0.00213591
MAP10	-1.33642	3.2e-09
SLC25A27	-1.33556	0.00116573
TSLP	-1.33549	0.00458702
TRAV12-2	-1.33423	0.00166223
KNDC1	-1.33353	0.00252351
SSTR2	-1.33159	9.16e-05
MUC12-AS1	-1.3311	5.34e-05
AC004080.5	-1.33077	0.00722436
AC009509.2	-1.3271	0.00189745
ANGPTL4	-1.32652	0.00442571
ZNF781	-1.32634	1.21e-05
RPS3AP38	-1.32527	4.7e-08
IGDCC4	-1.32446	0.000869038
STAR	-1.32341	3.79e-06
WBP1LP2	-1.3224	1.32e-06
HSPA7	-1.32128	0.000737698
TTLL10-AS1	-1.31874	0.00291556
SPESP1	-1.31675	0.00295711
NOX5	-1.31644	0.0100764
RGS11	-1.31586	0.000164073
CCDC68	-1.31546	0.00331745
KRT17P1	-1.3153	0.00182638
AF287957.1	-1.31482	3.1e-06
IL5RA	-1.3144	0.000956124
SLAMF9	-1.31429	0.0086256
BIK	-1.31412	1.26e-06
KRT17P2	-1.31389	0.00316358
PTPRN	-1.31381	0.00434809
ADGRD2	-1.31263	0.00290437
PHLDA3	-1.3121	7.89e-06
WDR93	-1.312	4.88e-07
MTCO1P40	-1.31056	0.000100326
MTATP8P2	-1.31052	0.000162161
KIAA1217	-1.3088	0.00788751
RN7SL262P	-1.30863	9.78e-06
GPR153	-1.30854	2.8e-05
CXCL11	-1.30812	0.00527154
OR7E126P	-1.30763	3.5e-06
LINC02397	-1.3076	0.000520291
ENPP2	-1.30746	3.45e-05
RGS9BP	-1.30657	4.76e-05
AC008840.1	-1.30605	3.8e-05
ZFPM2	-1.30575	0.0133333
HLX-AS1	-1.30371	1.55e-07
TRPC5OS	-1.3016	0.000633416
MTCO2P22	-1.30073	0.000141342
LRRN3	-1.30069	0.000221396
FAM47E	-1.30007	3.95e-05
LINC00886	-1.29968	1.85e-06
AGAP13P	-1.29631	5.03e-07
PAQR8	-1.29346	2.48e-05
H2BC16P	-1.29273	0.00046913
AC006116.3	-1.29226	2.72e-07
GDF11	-1.29173	4.42e-07
SAXO2	-1.29019	3.36e-05
LIMS2	-1.29012	2.51e-05
RAI14	-1.28908	0.0048697
AL512329.2	-1.28716	0.000172054
ADCY5	-1.28715	6.73e-08
CTSE	-1.28709	0.00978128
ARHGAP39	-1.28699	0.00026441
AL731733.1	-1.28549	9.29e-05
ZDHHC8P1	-1.28471	0.00150946
TMEM75	-1.28425	4e-06
AC244502.1	-1.28254	0.000569111
NR1I2	-1.28216	5.98e-07
AC104836.1	-1.28209	9.89e-06
CHRM5	-1.28193	1.06e-05
GLYATL2	-1.28152	0.0081927
MTATP6P1	-1.28134	0.000257985
FOXD1	-1.28114	0.00522954
ALPK3	-1.28094	0.000812834
MICALL2	-1.27999	2.18e-08
AL928654.3	-1.27981	1.18e-05
AC103702.1	-1.27954	0.0137724
TRIL	-1.27835	0.00663987
CNFN	-1.27787	4.3e-06
JMJD1C-AS1	-1.27699	0.000739014
RFTN2	-1.27686	3.08e-06
ADORA1	-1.27675	0.0138246
NNMT	-1.27542	0.0111143
MIR3143	-1.27538	0.000418477
C1QL1	-1.27452	0.00741648
NCAM2	-1.27444	0.0119492
AC022706.1	-1.27368	0.000193853
APOBEC3H	-1.27247	1.2e-07
SLC34A2	-1.2707	1.41e-05
COL28A1	-1.27028	0.000873696
AC090360.1	-1.27002	4.57e-06
ANKRD7	-1.26825	0.00947904
AC068234.2	-1.26785	0.00907732
TMEM232	-1.26736	5.53e-09
BOK	-1.26484	5.03e-07
CHRNE	-1.26478	5.23e-08
TRAV30	-1.26451	0.000417668
AC005041.1	-1.26148	1.17e-09
CORO2B	-1.2612	7.59e-05
ZPLD2P	-1.26083	3.15e-06
MIR4664	-1.25926	5.73e-05
TRGV10	-1.25905	0.000297782
PLPP7	-1.25805	0.00614567
SLAMF6	-1.25705	2.55e-06
IGLL3P	-1.25699	0.000553437
SLC9A3R2	-1.25667	7.46e-05
SATB2	-1.25517	0.000674871
ARHGAP44	-1.25447	1.95e-05
TCP11	-1.25347	4.69e-05
OLFML2B	-1.25279	0.000408856
AC021092.1	-1.25169	1.59e-05
BBS12	-1.25133	5.53e-10
PPIAP53	-1.25095	6.7e-07
STX8P1	-1.24937	3.92e-05
SLC26A4	-1.24822	9.14e-10
CLCN1	-1.24757	0.00015018
AC124283.5	-1.24749	1.84e-08
C21orf62-AS1	-1.24733	3.17e-09
MAS1	-1.2468	0.0010815
RPP25	-1.24679	5.05e-06
AL355864.2	-1.24635	4.01e-09
KCNN1	-1.24528	0.00314001
AC114781.3	-1.24502	8.32e-08
SLC12A1	-1.24348	0.0147001
SPSB4	-1.24337	0.0104546
RHOXF1-AS1	-1.24029	0.000688539
ADRB1	-1.23951	0.00283001
TMEM187	-1.23746	1.43e-13
PHLDB1	-1.23676	3.32e-05
TRGV6	-1.23612	0.000234559
CTSV	-1.23564	0.0136366
RIMBP3	-1.23517	0.000309404
KRTAP5-8	-1.23463	3.03e-07
SPTLC3	-1.23443	0.000954077
CYP2B7P	-1.23403	0.00108137
BMS1P1	-1.23387	2.93e-07
MTND5P11	-1.23349	0.000185016
AC008966.1	-1.23316	2.35e-05
LINC02765	-1.23233	3.23e-05
ENKUR	-1.23096	0.000459488
KRT8	-1.22987	0.000187064
RNU4-52P	-1.22955	3.09e-08
AL354793.1	-1.22933	5.15e-05
MFAP2	-1.22763	0.00668881
ONECUT3	-1.22598	0.000162629
RLN3	-1.22592	0.00143935
CES3	-1.22491	8e-05
HECW2-AS1	-1.22472	0.00141726
TLCD2	-1.22402	1.02e-06
CYP3A4	-1.22286	0.00226061
PSMG3-AS1	-1.2206	2.27e-10
AGBL4	-1.21944	0.001591
OR14L1P	-1.21937	0.00310075
WDR66	-1.21895	2.39e-08
TNF	-1.21776	0.000294959
ZNF840P	-1.21654	0.00857036
LINC01565	-1.21649	0.00649965
ADAMTS14	-1.21643	0.00101046
CCDC40	-1.21632	0.000169711
AL035458.2	-1.21579	7.79e-08
RASIP1	-1.21567	0.000325054
MTARC2	-1.21155	0.00285777
MTND5P10	-1.21005	0.000386421
CAMSAP3	-1.20912	0.000510064
PLD3	-1.20804	4.9e-07
ANO2	-1.20802	0.014396
H2BC3	-1.20766	0.00388741
MTND4P12	-1.20627	9.72e-05
NLRP2	-1.2055	0.00185663
SSC5D	-1.20539	0.000126355
CLEC12A-AS1	-1.20532	0.00174539
MTCL1	-1.20528	0.000255128
AC009065.5	-1.20486	1.9e-13
RIMKLA	-1.20422	1.19e-05
PANK1	-1.20244	6.18e-08
ADCY9	-1.20034	0.00010964
AC092045.1	1.20476	6.07e-13
BPI	1.20599	0.000232248
AC105429.1	1.20893	4.61e-09
AC103810.3	1.2101	1.64e-17
PRSS33	1.21016	0.000636867
AC023302.1	1.21028	0.000169248
BEX1	1.21198	0.00172456
AC016542.2	1.21204	9.04e-06
SLPI	1.21389	9.84e-05
EPSTI1	1.21725	6.5e-07
GPX3	1.2174	1.93e-09
CARS1-AS1	1.22089	1.29e-09
ATP1B2	1.22121	0.00101568
IGHM	1.22312	1.32e-07
AC002558.2	1.22373	9.36e-10
AC016583.1	1.22586	2.72e-09
SCGB2B2	1.22759	3.53e-14
AC079089.4	1.22981	0.00130291
SLC7A11-AS1	1.23072	0.000141438
PEAR1	1.23247	3.56e-05
HMGA2-AS1	1.23678	0.000352544
ANKRD20A4P	1.23681	5.56e-05
CNTNAP2	1.23718	0.00133445
TNXB	1.23745	8.84e-07
DSG2	1.23751	0.00240284
AC118658.1	1.23863	9.94e-05
LINC02320	1.23913	0.00150735
APCDD1	1.23919	0.000220048
FUT5	1.23992	0.00329354
AC103769.1	1.2401	2.27e-08
DTX1	1.24157	2.68e-06
KRT8P39	1.24183	1.55e-23
C12orf42	1.24242	8.66e-06
PLCL1	1.2434	9.12e-07
CD5L	1.24528	0.0140024
SLC7A11	1.24613	3.98e-06
CPE	1.2467	0.00226887
TTTY10	1.24706	0.00484558
ITGB2-AS1	1.24737	6.31e-08
KLRB1	1.24744	2.16e-08
LHX6	1.24835	0.00113293
GNG11	1.24878	0.000716946
AL390726.4	1.2531	0.000164548
AC007278.1	1.25355	0.000131825
AC243967.3	1.25401	0.00157221
SLC34A1	1.25571	0.000415816
AL662899.4	1.25579	2.05e-12
SNX18P9	1.2575	8.58e-05
CFAP58-DT	1.26412	2.04e-08
AL355075.5	1.26727	1.83e-05
TEX14	1.26791	1.76e-07
CAVIN3	1.27033	0.00257465
SEMA3B-AS1	1.27139	2.94e-09
IGKV5-2	1.27176	0.000145537
CACNA1H	1.27368	6.47e-05
AL133330.2	1.27458	0.00289404
AC007278.2	1.27475	0.00015051
CNKSR2	1.27686	1.52e-08
RFLNA	1.28199	2.62e-08
LINC00937	1.28435	6.1e-06
AC102945.2	1.28569	1.64e-06
IGLC7	1.28715	0.00020781
CA14	1.28847	3.89e-12
ACTN1-AS1	1.29429	5.74e-11
FAM201A	1.29439	8.81e-05
TRBJ2-2	1.2951	1.56e-05
RGL4	1.29552	2.87e-08
XIRP2	1.29607	0.000800005
ZFHX4	1.29723	3.92e-05
AC092198.1	1.29747	1.67e-05
NRIR	1.29889	5.7e-09
MTUS2-AS1	1.30116	2.38e-05
AC068700.1	1.30135	1.55e-06
AC091814.1	1.30939	1.14e-08
APOBEC3A	1.31141	9.3e-06
RNASE4	1.31188	4.9e-06
BLNK	1.31222	4.29e-06
TRBJ2-1	1.31538	4.23e-06
CDH4	1.32077	6.6e-05
NEBL	1.3286	0.00142371
NRXN1	1.32876	0.000568715
GSTA4	1.33053	2.33e-09
LINC02422	1.33204	3.1e-06
GIPC2	1.34229	0.000212871
RGS13	1.34458	0.00011356
LPAR6	1.34841	4.78e-08
MMP8	1.35035	0.00016
ASB15	1.35222	7.48e-05
AL109741.1	1.35301	1.13e-07
TMEM272	1.35351	5.47e-06
LRP6	1.36278	2.75e-05
RSPO2	1.36413	0.00063026
TINCR	1.37016	8.49e-15
SLC1A2	1.37114	1.12e-07
IGLV8-61	1.37477	4.95e-05
IGKV2D-28	1.37838	6.85e-05
DEFA4	1.39191	0.000109233
KCNK10	1.39569	0.00301785
IGKV2-28	1.39679	8.2e-05
IGHJ3P	1.39769	5.39e-08
STUM	1.40025	2.87e-05
MEDAG	1.40141	0.0104025
SEMA6A	1.40329	1.41e-22
INHBA-AS1	1.4056	3.97e-06
CLCF1	1.40884	2.86e-12
AC136475.2	1.40927	1.48e-12
LINC02284	1.41177	1.09e-07
SEMA3B	1.41395	3.02e-13
LINC02580	1.41469	8.05e-16
NECAB1	1.41536	1.4e-06
CYP4F60P	1.41709	0.000289727
PCOLCE2	1.41833	0.000183484
FAM167A	1.41888	1.2e-08
AL359555.1	1.4218	7.62e-06
DEPP1	1.42353	3.08e-09
NRG1	1.42377	0.00159805
OVCH1-AS1	1.42377	0.000225661
AC012603.1	1.4301	6.12e-18
LINC01887	1.431	7.63e-05
GPR32	1.43227	0.00371943
ACHE	1.43271	7.15e-05
PPEF1	1.43497	2.03e-06
AP001267.4	1.43599	4.44e-15
TPM2	1.45575	1.25e-14
KRT7	1.45804	4.72e-06
AL139041.1	1.46093	3.78e-14
CTRC	1.46173	4.98e-09
TIMD4	1.46497	6.52e-06
AP002358.1	1.46911	5.29e-08
AL022722.1	1.4714	7.79e-10
PRKCG	1.47201	1.93e-11
SMOC1	1.47237	8.93e-05
PLXNA4	1.47389	8.85e-09
AL137186.1	1.47966	8.59e-05
UPK3BL1	1.48356	1.93e-17
TNFRSF9	1.48396	6.87e-10
SLC2A5	1.48431	3.42e-11
AC022113.2	1.48436	2.34e-07
IL15	1.48573	5.02e-09
ETV7	1.48654	4.81e-07
AC130469.1	1.48695	3.28e-08
SYCP2	1.49019	7.68e-11
CFAP58	1.49157	7.73e-22
AC007381.1	1.49308	6.92e-07
RIPPLY3	1.49341	0.000297487
CELF6	1.49429	7.21e-22
AC108673.2	1.49522	5.73e-14
ADAMTS10	1.50385	1.13e-11
COL17A1	1.50413	7.64e-06
NAP1L2	1.50915	3.33e-07
DACT3	1.50946	7.17e-07
ALKAL2	1.5116	1e-08
RNF212	1.51625	1.6e-05
FAM209B	1.51796	6.86e-15
RPS15AP30	1.51929	3.99e-07
MMP27	1.51943	0.000750314
PYGO1	1.51983	0.000293296
FGF13	1.52355	0.000693156
PPP1R9A	1.53161	4.56e-05
AC120049.1	1.53194	4.17e-09
AL359643.2	1.53391	2.95e-15
ARFGEF3	1.53506	1.64e-05
PPP1R16B	1.53606	3.86e-09
RNU4-47P	1.53717	2.59e-12
BICC1	1.53806	2.42e-05
LINC02688	1.53943	2.05e-08
FAM171A1	1.54676	9.65e-05
LINC01122	1.55287	6.13e-07
AC243829.4	1.55626	2.11e-07
MFAP4	1.56058	3.69e-09
LYPD4	1.56207	0.000209955
STXBP5L	1.56342	1.77e-05
FAM183BP	1.56563	1.53e-08
WNT5A	1.56718	0.00090794
SNX18P3	1.56787	9.73e-07
IGHJ2	1.57116	3.85e-09
UPP2	1.57288	3.24e-08
DLGAP2	1.57383	6.84e-05
AC025178.2	1.58028	8.12e-27
CEMIP	1.58087	4.76e-09
REG4	1.58237	0.000208117
ZNF503-AS1	1.58437	0.00258437
AL359697.1	1.58539	1.15e-08
DMRTC2	1.58922	0.000467084
AC016542.1	1.59058	6.75e-09
AP005060.1	1.59291	7.38e-06
ARNT2	1.59447	0.000195142
ICOSLG	1.59564	3.91e-09
LILRA4	1.60008	2.05e-07
SCN7A	1.6002	0.000808745
GFRA1	1.60396	0.00761442
AL445471.1	1.60785	3.8e-13
MCF2	1.60995	4.63e-22
EYA1	1.61755	0.00026566
FGF9	1.63441	5.23e-06
ANKRD18A	1.63982	3.46e-07
GGTA1P	1.6425	1.21e-08
C8orf88	1.64786	1e-07
HLA-V	1.65383	2.23e-05
AC099689.1	1.65547	2.8e-09
AC024588.1	1.65604	1.12e-07
LINC02631	1.65678	1.04e-12
KBTBD12	1.65965	1.13e-05
AQP8	1.66015	1.42e-11
INHBA	1.66552	3.31e-07
AL390726.2	1.67392	6.9e-06
AL713998.1	1.67492	0.000271746
AC004846.2	1.68679	8.14e-19
IGHV3OR16-13	1.69542	2.65e-05
DDR1	1.70532	1.21e-11
PTH1R	1.70926	1.16e-05
RN7SKP275	1.71462	2.2e-10
CLEC14A	1.71531	1.32e-05
PDE1A	1.71637	1.33e-08
KCNIP1	1.71982	0.000146233
LINC01436	1.73659	0.00208869
AC105074.1	1.74249	2.24e-07
BCL6B	1.74525	3.16e-06
AC010737.1	1.74886	0.000441033
AC022239.1	1.7536	1e-06
RPS4Y2	1.75824	1.03e-05
COBLL1	1.76665	2.08e-14
KBTBD11-OT1	1.76908	7.3e-13
IFI44L	1.77085	2.89e-09
CDH6	1.78185	5.88e-05
HAMP	1.78298	9.71e-17
IGHJ1P	1.78306	1.39e-05
MIR4537	1.78555	2.26e-09
SYT1	1.78877	1.56e-05
LTF	1.7962	1.37e-06
TNFRSF21	1.80069	1.01e-14
HCRTR1	1.8022	1.03e-19
CPNE4	1.8101	1.78e-08
TCTE1	1.81348	1.06e-16
PRKG1	1.81832	0.000217407
KCNQ3	1.81955	1.3e-07
H1-0	1.83036	8.79e-14
INHBC	1.86406	4.75e-30
L3MBTL4	1.86613	5.33e-10
PPM1J	1.86698	4.58e-11
AC245884.2	1.8704	7.33e-09
SDK2	1.87422	1.31e-09
IGHG4	1.88563	1.76e-07
SETBP1	1.8883	3.37e-13
AL355304.1	1.89603	5.5e-15
LINC00865	1.92049	8.99e-08
AC019257.1	1.9267	3.19e-15
LRP2BP	1.93209	1.14e-19
EGFEM1P	1.94994	1.17e-05
ABCA6	1.95404	3.42e-10
SCN2A	1.96475	2.36e-05
CHRDL1	1.96981	3.34e-05
SIGLEC1	1.97297	6.87e-08
EBF1	1.98991	2.41e-12
ENAM	1.9923	7.97e-11
JCAD	2.00198	1.46e-09
ANO1	2.00935	0.000715964
LINC00887	2.01017	1.5e-06
NKD2	2.01262	2.16e-07
TNNI2	2.03706	2.51e-17
BCL2L14	2.04442	1.17e-09
AC092620.1	2.04593	2.26e-18
LINC00487	2.06165	1.47e-12
MACROD2	2.06422	2.42e-13
ABCA9	2.07869	7.54e-12
RGPD3	2.0804	1.2e-30
ARPP21-AS1	2.08141	0.00146082
AC125603.4	2.08739	9.39e-13
RORB	2.09271	1.05e-07
MIR4538	2.10049	2.07e-11
DISP3	2.10825	1.69e-19
AC008568.1	2.11475	2.57e-07
MSX1	2.12266	1.15e-13
BAALC	2.12963	3.47e-12
HHIP	2.13262	1.41e-08
HMCN1	2.13284	4.25e-14
AC051649.1	2.13327	2.07e-12
AJAP1	2.15905	2.29e-07
RELN	2.19929	6.62e-08
LINC01163	2.21599	5.58e-11
VPREB1	2.24973	2.56e-10
CHN1	2.26282	1.4e-26
MRPL37P1	2.30081	1.32e-17
FAM160A1	2.32033	9.23e-16
SNX25	2.36513	3.1e-23
ATP1A4	2.38838	6.38e-11
SLCO5A1	2.40917	4.44e-15
IGHD6-25	2.43651	6.79e-17
CASQ1	2.44133	9.24e-29
LINC01374	2.45125	3.61e-12
DNTT	2.48214	4.72e-09
TMEM200A	2.50831	2.21e-16
AC008568.2	2.54859	7.33e-07
RNA5SP498	2.55312	3.78e-17
AC092535.3	2.61244	2.28e-11
ST8SIA5	2.63929	9.43e-26
LIF	2.73027	1.86e-19
MGAT5B	2.76426	1.18e-20
RNU6-1010P	2.78133	2.13e-20
AKR1C6P	2.87088	1.42e-16
PSPC1P1	2.94512	6.36e-30
AC116351.2	2.96157	2.54e-12
AC019197.1	2.9698	5.14e-23
CREG2	3.04034	9.36e-22
COBL	3.05452	9.33e-17
OPALIN	3.07582	1.87e-10
FAT3	3.12041	1.62e-11
IGKV1D-8	3.16369	4.03e-23
CRHBP	3.21927	1.03e-36
BEST3	3.36426	7.86e-23
SCN3A	3.61845	3.59e-20
ADGRF1	3.82333	8.45e-30
AC134043.3	3.83891	7.99e-33
PDGFRA	4.21057	1.74e-41
CCL22	5.17209	1.69e-37
